# Supplementary material for: PheW2P2V: a phenome-wide prediction framework with weighted patient representations using electronic health records
Source: JAMIA Open. 2024 Sep 14;7(3):ooae084. doi: 10.1093/jamiaopen/ooae084 (PMC11401611; doi:10.1093/jamiaopen/ooae084)
Supplement: ooae084_Supplementary_Data [file ooae084_supplementary_data.zip]

Archive with 2 entries (2 files):
- 20240730_supplement_A.docx
- Supplement_B.csv
