# Supplementary material for: PheW2P2V: a phenome-wide prediction framework with weighted patient representations using electronic health records
Source: JAMIA Open. 2024 Sep 14;7(3):ooae084. doi: 10.1093/jamiaopen/ooae084 (PMC11401611; doi:10.1093/jamiaopen/ooae084)
Supplement: ooae084_Supplementary_Data [file ooae084_supplementary_data.zip › Supplement_B.csv]

phecode	rank	description	group	cases	ctrls	total	case_p	LR_AUCROC	RF_AUCROC	XGB_AUCROC	P2V_AUCROC	WP2V_AUCROC	LR_F1	RF_F1	XGB_F1	P2V_F1	WP2V_F1	LR_AUCPR	RF_AUCPR	XGB_AUCPR	P2V_AUCPR	WP2V_AUCPR
phecode_401	1	Hypertension	circulatory system	3932	2819	6751	0.5824322322618871	0.7567930708570522	0.8259529555637324	0.8116423526186302	0.6943504469600226	0.781532795105445	0.7753054874032724	0.8204416582475106	0.8108904841115999	0.7518546405572238	0.8114196767375272	0.7937318031217827	0.8458162527369604	0.8332358289518503	0.7360818998583516	0.7899609374549161
phecode_401.1	2	Essential hypertension	circulatory system	2582	2921	5503	0.4691986189351263	0.7355565116472648	0.8106370062630193	0.7953642099704636	0.6545665749985022	0.7154758023085108	0.6937259637592029	0.7472017071341991	0.7374504273222632	0.6525039331265811	0.7201182777087632	0.6856450695562875	0.7698944946228011	0.7437337247543574	0.6116489277383194	0.6507476188931538
phecode_585	3	Renal failure	genitourinary	2927	3946	6873	0.4258693438091081	0.7606812183050415	0.8168186674477025	0.8050537273686572	0.7735779678667476	0.7734248765437227	0.666749707898285	0.703650868135109	0.6948366543780816	0.6767975476832613	0.7000044563197925	0.7388005907296324	0.7976493482588216	0.7889471671885085	0.7393317383023844	0.6684577351655656
phecode_427	4	Cardiac dysrhythmias	circulatory system	2777	4026	6803	0.408202263707188	0.7727481414005508	0.8324773779647554	0.8178812162985232	0.7717245749997228	0.7859203514091451	0.6693669962866193	0.7255393515218674	0.7095028747666516	0.6723678753738693	0.717527762394873	0.7335938530107411	0.8079671829969497	0.7986941233158243	0.7189098272821662	0.6874672355973237
phecode_428	5	Congestive heart failure; nonhypertensive	circulatory system	2554	4397	6951	0.36742914688534023	0.8178031019296519	0.8667030788893506	0.8599086115529839	0.8260938000222925	0.8435340617202309	0.6912641300990279	0.7439721508909972	0.7352633940914887	0.6949465239045397	0.7403473342031593	0.7447508236831184	0.7910740598543646	0.7903903954263543	0.7311819667084553	0.7175450304202574
phecode_411	6	Ischemic Heart Disease	circulatory system	2535	4471	7006	0.3618327148158721	0.8674560920244014	0.9123692530600498	0.9086506189229302	0.8357979972122368	0.8705000761838119	0.7632016542115505	0.8166811880573165	0.815053051153282	0.7067212725429071	0.8227394982601945	0.7986974141252501	0.8642536999781358	0.861338034743503	0.7188324080508652	0.7029397138291557
phecode_428.1	7	Congestive heart failure (CHF) NOS	circulatory system	2476	4402	6878	0.3599883687118348	0.81480614627365	0.8661060584152158	0.857795601059586	0.8166128408367763	0.8371985417114705	0.6855451514240608	0.7408595395041075	0.7285371059387452	0.679860809650345	0.7272190505625542	0.7380521350474961	0.7893241268896877	0.7863154250493912	0.7188723969569679	0.7124610761553234
phecode_427.2	8	Atrial fibrillation and flutter	circulatory system	2175	4095	6270	0.34688995215311	0.8459232554716223	0.8841109107522404	0.8812114715576171	0.8285184972426471	0.8669135598575367	0.7192421114713137	0.7776199176474384	0.7668983534894522	0.6917300910112442	0.7750724967616814	0.7843488719902736	0.8362295961357293	0.8350780927342608	0.7479264161492554	0.775796422232969
phecode_585.1	9	Acute renal failure	genitourinary	2105	3998	6103	0.34491233819433065	0.7015925341588173	0.7663544497794956	0.7517466710563259	0.7383963586731638	0.7229698895031561	0.5672501421768128	0.6105589232315297	0.6012485712381785	0.5953628985810729	0.5833841812303242	0.5868288931291129	0.664564902722208	0.647541142810389	0.6066015928362128	0.5478686646011522
phecode_427.21	10	Atrial fibrillation	circulatory system	2095	4101	6196	0.3381213686249193	0.8505422555000167	0.889106110033832	0.8865970239801102	0.8301801671871103	0.8730317272155456	0.7247734334640477	0.7841617288526388	0.7702139684924816	0.691966808463958	0.7778903888848299	0.7897958707929184	0.844146964518591	0.8403717875014621	0.7471361326559636	0.7864112227040391
phecode_411.4	11	Coronary atherosclerosis	circulatory system	2238	4500	6738	0.3321460373998219	0.8937247542448615	0.9315124813821865	0.9289447522589613	0.7486711150829113	0.8471467778770728	0.7832868862488689	0.8320209177625428	0.83392955654947	0.5965848977637922	0.8133651853677079	0.813916229346634	0.879020526990095	0.8717567235793597	0.6272118659453325	0.7908681151693779
phecode_401.2	12	Hypertensive heart and/or renal disease	circulatory system	1491	3043	4534	0.3288486987207764	0.8530748309864613	0.9063180149584468	0.9007373094524278	0.8264967254177338	0.8579602822587747	0.7107391253434093	0.7593851208807842	0.7570922792977417	0.6802938525855018	0.7293400621087514	0.7558306857458277	0.8279812737478751	0.8111186205863745	0.7165678341261873	0.7667310741879556
phecode_250	13	Diabetes mellitus	endocrine/metabolic	2300	4726	7026	0.327355536578423	0.9151777033616073	0.9404442768036211	0.9400344440560084	0.8567777879997792	0.9184691898654989	0.8249428178346827	0.870612061731767	0.8653980363942397	0.7183650184898881	0.8670707267899006	0.8619397960380643	0.8989529474140825	0.8985817892888048	0.7671326382867996	0.8135977357350136
phecode_401.22	14	Hypertensive chronic kidney disease	circulatory system	1456	3048	4504	0.32326820603907636	0.8553461466355167	0.9071802172564968	0.90261327009604575	0.8286060396296617	0.854767493005682	0.7113017028927101	0.7592606816132799	0.757313628116987	0.6821161349185291	0.7218369594196671	0.7592422861266926	0.8242090056442483	0.8108383333075536	0.7088952503767021	0.7504023509703623
phecode_285	15	Other anemias	hematopoietic	2033	4522	6555	0.3101449275362319	0.563500565573225	0.6423464961205722	0.6044074701763954	0.5991957596576901	0.6367946588664964	0.4740422642551255	0.5014540026287966	0.48581129129320477	0.4841557358487575	0.5004639437272479	0.37602951756919895	0.43615339725511265	0.40266898230954873	0.3993536935019193	0.4205056871354255
phecode_276	16	Disorders of fluid, electrolyte, and acid-base balance	endocrine/metabolic	2020	4546	6566	0.3076454462381968	0.5527799000753573	0.6430042731505883	0.5971947485113668	0.6052653186568107	0.6199087654035971	0.47092913603841396	0.5081009672592055	0.48218036473744413	0.48246869274456544	0.4934522717193977	0.35994731270948316	0.4156043990046325	0.38760250497721127	0.3975629909115537	0.3872221551283065
phecode_509	17	Respiratory failure, insufficiency, arrest	respiratory	1945	4450	6395	0.30414386239249414	0.6426382669145583	0.7164844971534811	0.6908069101700983	0.6562280910424149	0.6770201277180503	0.4901309121732536	0.5396418601619549	0.5256743503727164	0.4977416871463344	0.5253869753465273	0.46310252206282065	0.5442964167575054	0.5071154318058821	0.47431570294290115	0.46367047406273637
phecode_250.2	18	Type 2 diabetes	endocrine/metabolic	2017	4750	6767	0.29806413477168614	0.908724594439518	0.9362071879401178	0.9369647279745449	0.795077022586198	0.905540869020917	0.8009768076287105	0.8536038142473765	0.8498670923740748	0.6125731609856632	0.8436013556127865	0.8363588883524948	0.8822975032031561	0.8800666501734992	0.6488431178671824	0.7931500087766714
phecode_272.1	19	Hyperlipidemia	endocrine/metabolic	2071	5039	7110	0.2912798874824191	0.7505449837592695	0.8303560129006557	0.8114733291965435	0.6906824554145983	0.7951646289146289	0.5789275993099032	0.6626501793684938	0.6487170927376451	0.5157569788619839	0.6602704385764605	0.5357382431006097	0.6304058303737918	0.5966269497102888	0.46013759151595873	0.6047106009603519
phecode_272	20	Disorders of lipoid metabolism	endocrine/metabolic	2071	5039	7110	0.2912798874824191	0.7505449837592695	0.8303560129006557	0.8114733291965435	0.7022999785499785	0.7966321934179077	0.5789275993099032	0.6626501793684938	0.6487170927376451	0.5253229303905315	0.6603811125277415	0.5357382431006097	0.6304058303737918	0.5966269497102888	0.4711668820628533	0.6072851332253346
phecode_585.3	21	Chronic renal failure [CKD]	genitourinary	1631	4067	5698	0.28624078624078625	0.8756230177665953	0.9035402748857656	0.9065075999672239	0.8220087555671236	0.8880161036882797	0.7260467581987287	0.7660385201887684	0.7643599563826603	0.6425615286346368	0.7623910389569224	0.8014852310737436	0.8419225549654987	0.8427761667130201	0.6997948094317302	0.7822217982610837
phecode_509.1	22	Respiratory failure	respiratory	1539	4490	6029	0.25526621330237187	0.6516870390188876	0.7237036704943164	0.6996135134353397	0.6560233708385156	0.6901888178636508	0.4526472716504303	0.5022456677331356	0.49076658939278894	0.4497964876025872	0.49572138920625297	0.4344731620684923	0.5034549425686051	0.47248306396890544	0.4348098174554951	0.4361077304175439
phecode_038	23	Septicemia	infectious diseases	1603	5091	6694	0.23946818046011353	0.6083144456220015	0.6885569364099571	0.6581745263706406	0.6742647995094746	0.6835528519627875	0.40718739070561066	0.4590090624692713	0.43762013047284437	0.4533711813631069	0.4602197336700329	0.35406494027583035	0.4177066558428744	0.3873359491071382	0.4097471410161566	0.3982096529958401
phecode_276.1	24	Electrolyte imbalance	endocrine/metabolic	1443	4625	6068	0.23780487804878048	0.5689141106572151	0.6613859936550366	0.6173466424269425	0.6361775487938223	0.6509193490244829	0.38651600203573266	0.443118915337247	0.4142789800608289	0.4255062944167877	0.43776088858014817	0.30170049380378977	0.35264551744243655	0.3279601687978136	0.3519830711066759	0.35908921859211135
phecode_411.2	25	Myocardial infarction	circulatory system	1172	4599	5771	0.20308438745451396	0.8574190532719989	0.9020822822377208	0.896508495325716	0.8305073453034575	0.8935679626057278	0.678620590566762	0.7449016464112876	0.7375662230625204	0.5844231541863951	0.7234054081287737	0.6718420621132065	0.7824375028045446	0.7732877498356703	0.6218911765435403	0.7303495520978173
phecode_530	26	Diseases of esophagus	digestive	1348	5783	7131	0.18903379610152857	0.6945592261061928	0.7456543888594752	0.738325283910183	0.6901120865500244	0.755512084908332	0.4400385308546895	0.5388692344354503	0.505337882233682	0.41683506170042867	0.5549616047451582	0.3936872220600475	0.47900816666801543	0.46007027050811	0.3751945037342851	0.4547549994501995
phecode_276.4	27	Acid-base balance disorder	endocrine/metabolic	1059	4672	5731	0.18478450532193336	0.5683315698500905	0.644000630007754	0.5929456497156889	0.5860836133367795	0.6071674689842337	0.3249774925048427	0.36655957468215805	0.3383260460752467	0.33277550333144873	0.342806472654652	0.24158435093434993	0.27819420516545207	0.24570885572097015	0.2507489150445795	0.2687279978237335
phecode_480	28	Pneumonia	respiratory	1318	5908	7226	0.1823969000830335	0.5842407301434335	0.6525354885174086	0.6212986326505661	0.6377081357753639	0.6521233521995843	0.3265249138655574	0.36595652861289557	0.3500945885807461	0.3648988936733638	0.38221257649402374	0.25478967360658156	0.29608576832596656	0.2742939329996268	0.2919098073133133	0.29175431647932937
phecode_496	29	Chronic airway obstruction	respiratory	1220	5537	6757	0.18055350007399737	0.8453395615390535	0.8826902059688946	0.876454570212363	0.7692210006571586	0.8695465605740369	0.6645425524626032	0.7199776084650624	0.7317024178034951	0.496647975357726	0.6919985832717976	0.6790859212062235	0.7420130822349468	0.7382653838139686	0.4979994510185984	0.6674513313739444
phecode_994	30	Sepsis and SIRS	injuries & poisonings	1262	6059	7321	0.1723808222920366	0.603241881240422	0.6924809485702929	0.6559931587453516	0.6654891653983148	0.6732080149377854	0.3292840140184822	0.3805470073865394	0.36373923888715465	0.36283301084913083	0.3835345342052466	0.2580813135954315	0.31957268716885184	0.29705848311171495	0.31860700978964157	0.30947011317572265
phecode_994.2	31	Sepsis	injuries & poisonings	1225	6064	7289	0.16806146247770612	0.598417155560912	0.6946271311556557	0.6507229841989954	0.6668655063767879	0.6716647763712353	0.32069777962756457	0.3769854095429474	0.35281635165696934	0.3630125916054732	0.3793527810483012	0.2541142433431755	0.3161063888452972	0.28196057832466576	0.32028294810833235	0.30109288727084377
phecode_530.1	32	Esophagitis, GERD and related diseases	digestive	1155	5821	6976	0.1655676605504587	0.7087259399081637	0.7435401632514302	0.7404209840017402	0.6965430612198807	0.7600961749906987	0.438188386521439	0.5371770937045155	0.4956781934706176	0.39578043706390803	0.5534370800091626	0.3892045056696042	0.4694433825243943	0.442898061058508	0.3469518423119018	0.4522285996791559
phecode_591	33	Urinary tract infection	genitourinary	1177	5940	7117	0.16537867078825347	0.5916378270537863	0.6447518478503198	0.6224238136886694	0.6421936398506857	0.6623522148479704	0.309899786456887	0.33735230198685023	0.3263853361649085	0.3399224906393139	0.3619425895935607	0.2397966038395485	0.25921918630309665	0.2567066092406724	0.261857294359277	0.26488489622062633
phecode_041	34	Bacterial infection NOS	infectious diseases	996	5104	6100	0.16327868852459015	0.5836448458410445	0.6818884472057509	0.6268481842731427	0.6426363368835845	0.671693553209704	0.30979389095985405	0.3669040848510392	0.3300421073271351	0.33633148480077507	0.3778363975213924	0.24431127581966977	0.29818105040843	0.26655800925991474	0.2626021293615609	0.276735163589111
phecode_428.3	35	Heart failure with reduced EF [Systolic or combined heart failure]	circulatory system	881	4557	5438	0.16200809121000367	0.8516655572569821	0.8983180752189717	0.8939791391179844	0.8055781914930664	0.8616925313346049	0.6269065712529366	0.6880919643664921	0.6745535838394564	0.4983135230468808	0.6246168290247046	0.6511862674903963	0.7239847138825747	0.7086686032218916	0.4998951394691037	0.6514533764312489
phecode_428.4	36	Heart failure with preserved EF [Diastolic heart failure]	circulatory system	830	4556	5386	0.15410323059784628	0.8322311899044819	0.8737947047187874	0.8717619556364176	0.733626728159345	0.8045267990310673	0.5704671234211943	0.6209068363792551	0.6147350377501066	0.41859541519638427	0.572679982465394	0.5953498722883732	0.6559042194707236	0.6594575611571464	0.36351243636139857	0.562268768204256
phecode_530.11	37	GERD	digestive	1049	5836	6885	0.1523602033405955	0.7128455889552532	0.7503579751297367	0.7519972583961617	0.7080084859166422	0.7640595972453409	0.44319712155744084	0.5440154119956605	0.500840030031543	0.3959551906061745	0.5575518667695784	0.3839233270449449	0.45948787521204126	0.4457498642339309	0.34407468132487606	0.44493635429768785
phecode_395	38	Heart valve disorders	circulatory system	1072	6067	7139	0.15016108698697295	0.8155002324403035	0.8671368151005028	0.8621139830675233	0.7752235239425811	0.8533531665994353	0.5640791323132328	0.6305577678572531	0.633747389113831	0.4596373999118614	0.6037061203730991	0.5499042424340738	0.6236171557624722	0.6354373351282787	0.39146202106545896	0.5404675337797353
phecode_276.41	39	Acidosis	endocrine/metabolic	826	4696	5522	0.14958348424483883	0.5558933779095908	0.6363148174119646	0.5931746558814672	0.5778095623084507	0.6043255606749962	0.27294536796165086	0.3151564024693617	0.2893074128106586	0.2832844843246961	0.29200286889702515	0.19334318348682925	0.22430786565759414	0.20383098732254992	0.19403071628930654	0.2303742014197124
phecode_426	40	Cardiac conduction disorders	circulatory system	727	4221	4948	0.146928051738076	0.8733663541574483	0.9107828043581242	0.9001277322866617	0.8510093648653573	0.8934102373230749	0.6630027056239608	0.7268910261361409	0.7018011614820058	0.5685747656599874	0.6774129695167651	0.7108939776735006	0.7827598839172718	0.7689915872962347	0.5536016096103832	0.6849407262656453
phecode_244	41	Hypothyroidism	endocrine/metabolic	973	6268	7241	0.13437370528932469	0.8745823117716663	0.9139778137117054	0.9077480019760749	0.643265293285932	0.82349917248591	0.6906215967500522	0.7779850838193817	0.765176605086209	0.2990493007722448	0.6261161039736638	0.6834033997931068	0.7561087681312619	0.7457501575721585	0.22381778821859244	0.6042549477715935
phecode_276.5	42	Hypovolemia	endocrine/metabolic	720	4689	5409	0.13311148086522462	0.5518897180762853	0.6015262378583274	0.5757452617863066	0.5994259061833689	0.601252132196162	0.2460742812794397	0.2698338917048449	0.2552289130614935	0.27751845544533255	0.27717404057014233	0.16299855229853544	0.17615956711585554	0.1734493860866171	0.18246468430768437	0.18734938219849376
phecode_433	43	Cerebrovascular disease	circulatory system	937	6205	7142	0.1311957434892187	0.7491628226896455	0.7952904095149683	0.7900858719156851	0.7448189969539074	0.8074001568054026	0.4520397169784859	0.5649083521206967	0.5199181792399741	0.3866946385879175	0.5414881979909014	0.40870064583025323	0.5314763845135793	0.49910344116082894	0.343695371470779	0.4666194798991459
phecode_286.2	44	Encounter for long-term (current) use of anticoagulants	hematopoietic	816	5591	6407	0.12736069923521148	0.7459895438862241	0.8348495925551909	0.8124747538500379	0.713101524586945	0.8185679296754468	0.4249977007880108	0.507510079372795	0.49718358709789834	0.34377391839215526	0.46467773021273856	0.36639100506371536	0.467910258885624	0.4436442948025019	0.27145599383178426	0.41737439359521866
phecode_244.4	45	Hypothyroidism NOS	endocrine/metabolic	907	6278	7185	0.12623521224773834	0.869973952814738	0.9131582492811061	0.9051341794926131	0.6470272386755792	0.8290786790596629	0.6842460575269773	0.7725434027589961	0.7599221707912698	0.29172362575138805	0.6499895296305066	0.6679894396994506	0.7525770829094782	0.7391215681137955	0.22495554529819892	0.6136375391085739
phecode_296	46	Mood disorders	mental disorders	833	5995	6828	0.12199765670767428	0.742597743019727	0.8150735182367782	0.790597048711931	0.6966432457769608	0.7782567275065871	0.45993657298346713	0.5354087050459002	0.5125253847074046	0.34208992522435383	0.5004486958957047	0.42060384221235664	0.5262735705054702	0.4961709202714158	0.29309779425370064	0.4555145396566176
phecode_285.1	47	Acute posthemorrhagic anemia	hematopoietic	649	4699	5348	0.12135377711293942	0.5970400654664484	0.644111620294599	0.6256125695581015	0.6147076923076923	0.6431112274959083	0.26005648058683883	0.2780636290925875	0.2697981117668721	0.26608258005698654	0.29282756823274125	0.18438973883112056	0.201146565185354	0.19533258450376034	0.18512009341146898	0.20971301119575914
phecode_285.2	48	Anemia of chronic disease	hematopoietic	648	4707	5355	0.12100840336134454	0.6432631743184702	0.7511273167815223	0.7126989652495883	0.7104042764089493	0.7558004762054606	0.3186807335641193	0.40976512563775536	0.3692624347829911	0.3706363246830007	0.4347902359290461	0.24692824963846333	0.3337555828158294	0.29272329997568936	0.2967615234586842	0.35117087354127663
phecode_501	49	Pneumonitis due to inhalation of food or vomitus	respiratory	614	4561	5175	0.11864734299516908	0.6573399860338985	0.7066359688518807	0.6860804521703865	0.6727985182794562	0.699004950968702	0.31744761632214774	0.3278130912613603	0.3236471711929416	0.3175586223810114	0.36735762000666733	0.2627478212974016	0.2588911700235301	0.285627038229656	0.2328336493643659	0.31701986392325
phecode_426.9	50	Cardiac pacemaker/device in situ	circulatory system	566	4244	4810	0.11767151767151768	0.9308726016858553	0.9517971744770418	0.9507640801563962	0.884254636768433	0.9297399279964564	0.7573336990369641	0.8006977307102776	0.7811139787351801	0.5939414840840781	0.734776222333804	0.8017475932209317	0.8487286560824427	0.8396036321951339	0.5963734396632383	0.7563007918393464
phecode_272.11	51	Hypercholesterolemia	endocrine/metabolic	686	5183	5869	0.1168853296984154	0.7300636292876939	0.8043617612388871	0.7937976347946587	0.7170053404959867	0.7766989930892991	0.3726131552858605	0.45726762345012223	0.43495900866902965	0.33035634989416035	0.45089562156646634	0.2825140715986501	0.35650970177122504	0.3490861711374652	0.252274819640296	0.35656330750668214
phecode_585.32	52	End stage renal disease	genitourinary	535	4159	4694	0.113975287601193	0.9542409945464982	0.9659341812571756	0.9681581874282434	0.8648078716991964	0.9476345436280137	0.8295367416568697	0.846142046673838	0.8405957767987304	0.575547747971864	0.8112028504716515	0.8859511661374659	0.9042917279476014	0.9032642675300009	0.5980968801633432	0.8714934860472958
phecode_458	53	Hypotension	circulatory system	796	6405	7201	0.11054020274961812	0.5159756007637312	0.5688560269345478	0.5488192994319082	0.5484674386606777	0.5817667795737977	0.20077444540590123	0.21784758576042423	0.21102933270991814	0.211335344317747	0.2316800115151421	0.12171890983665747	0.13540370338273358	0.1322112308062669	0.13162424831297415	0.15096842130843294
phecode_250.3	54	Insulin pump user	endocrine/metabolic	603	4917	5520	0.1092391304347826	0.9420680619106997	0.9643924601881452	0.9594671823198467	0.8770945492837502	0.9387512826244448	0.762414893252765	0.8140533633658283	0.8017921460814403	0.5839518369596086	0.7412500034980772	0.8029259072213768	0.8716216433210926	0.858679252350534	0.6111578195916815	0.7835933606502282
phecode_507	55	Pleurisy; pleural effusion	respiratory	556	4559	5115	0.10869990224828936	0.5969362930708065	0.6532395399469898	0.620166919096302	0.6431151394673735	0.6673534330430392	0.2390258363316041	0.2793718679402161	0.2482480740782292	0.27269194457028617	0.30628567148105096	0.1755806642408137	0.21487262362850254	0.18382716077333203	0.19958014852061473	0.22632777288674527
phecode_452	56	Other venous embolism and thrombosis	circulatory system	762	6288	7050	0.10808510638297872	0.6909652514809694	0.7504238795055198	0.7323597253110536	0.6015963414878484	0.7103323081752185	0.34330516054980487	0.4269030080377292	0.4053627674842859	0.23332169459591723	0.3530238992725634	0.27985672781507925	0.34908702484773585	0.3314182333409538	0.14864738781840175	0.28673102768752134
phecode_287	57	Purpura and other hemorrhagic conditions	hematopoietic	673	5571	6244	0.10778347213324792	0.5958876621343256	0.6811345834726835	0.6267077758440358	0.6445759957055306	0.6812041342788551	0.25027109174715123	0.29952250692894083	0.2659186228849932	0.2814638380338378	0.3494612068722279	0.1788683610542626	0.22856003691780438	0.2017028482338559	0.20390730372668203	0.23632359929442068
phecode_276.12	58	Hyposmolality and/or hyponatremia	endocrine/metabolic	571	4737	5308	0.10757347400150716	0.5497380205273832	0.6356637452880594	0.5727968633308439	0.611282681016746	0.6534895665752567	0.21785607577689517	0.25443468141457576	0.22074941038431983	0.24027802719872754	0.2885315100983609	0.14282454774267606	0.16546299719633964	0.15110537284903905	0.18181503406038996	0.21283883916822002
phecode_287.3	59	Thrombocytopenia	hematopoietic	671	5571	6242	0.1074975969240628	0.5937821548217277	0.6780427968926264	0.6337684916931596	0.641392015348853	0.6788133909342632	0.244123907823633	0.29989068381020356	0.2702745004419089	0.2775215405410494	0.3473147555507321	0.17300263448030456	0.22727858405129348	0.20285889709799584	0.19722365338582626	0.23668462513020466
phecode_707	60	Chronic ulcer of skin	dermatologic	759	6625	7384	0.10278981581798484	0.6654259138640444	0.7548678253133588	0.7235740781927653	0.7016481325559598	0.7519907223537262	0.3102188728467259	0.3904349482346493	0.37572086518873543	0.29944081383681426	0.40033240903724615	0.2545336386411558	0.3250866005553747	0.31711642175384513	0.2113285634246528	0.331551221953726
phecode_296.2	61	Depression	mental disorders	682	6011	6693	0.10189750485581953	0.7068426197458455	0.7818192549407539	0.7578280877150879	0.6738576610220419	0.7434442942072844	0.37438044150676364	0.4534652445138402	0.42844908542122945	0.28403406260994407	0.43202341838346325	0.3240015780983415	0.3784886447745357	0.3573643437928775	0.2267971810218004	0.3502444530326224
phecode_345	62	Epilepsy, recurrent seizures, convulsions	neurological	655	5893	6548	0.10003054367745876	0.8176084401665191	0.8717676926514769	0.8507426423729796	0.7844066309682438	0.8748804075248082	0.5774252330463516	0.636740014327106	0.6107430350246192	0.4271205752713161	0.6256572041211922	0.5647966495989475	0.6246105778119866	0.599246097417303	0.35630074854820054	0.6056409571560462
phecode_286	63	Coagulation defects	hematopoietic	599	5595	6194	0.09670649015175976	0.6294892184893972	0.723069096974029	0.6765660590898261	0.6424335239456754	0.6708345246604718	0.2623518399410481	0.31896785756211865	0.286486229763033	0.24936714079315062	0.2945676263026404	0.18979148072759222	0.24464172733361597	0.2150944709370357	0.16406170148253924	0.2074143065233445
phecode_415	64	Pulmonary heart disease	circulatory system	692	6648	7340	0.09427792915531336	0.651590290964991	0.7195942714745797	0.6877175020693781	0.6816940902735753	0.7436157077968601	0.28804400898696414	0.351411495140177	0.32756791865297324	0.27119312751379204	0.36942067868934203	0.22755761419936124	0.26904798067078123	0.27111334581306534	0.1789651776680274	0.2867839696478711
phecode_994.21	65	Septic shock	injuries & poisonings	612	6122	6734	0.09088209088209089	0.5843056116054175	0.6937387499919929	0.6393951525944147	0.6703933952977902	0.6678736070274783	0.21407537740650975	0.2618972686963396	0.23956804598673329	0.26692116605888416	0.2731656270140658	0.14340637134163994	0.18632027705073517	0.16600662949797373	0.1945222303805373	0.18310393470133504
phecode_495	66	Asthma	respiratory	538	5608	6146	0.0875366091767003	0.8833951365282735	0.9135585647693948	0.9096869050586258	0.7359099321733689	0.8825832984212676	0.6536055092464195	0.7036598441517018	0.7132379143322137	0.3490107905165078	0.62544364544647	0.6218182027358982	0.7238901103179638	0.6915741671351245	0.30127811030187013	0.5793042224974327
phecode_600	67	Hyperplasia of prostate	genitourinary	327	3555	3882	0.08423493044822257	0.7852753161952317	0.8346705327992537	0.8166630085873412	0.6798612444785865	0.8026612527092649	0.47219683211359054	0.5357391195727684	0.5378524181195743	0.24790084063570614	0.4521877084296984	0.3801440047382496	0.450836058052942	0.43676257122001105	0.1518482564241834	0.37689576300427124
phecode_276.13	68	Hyperpotassemia	endocrine/metabolic	425	4732	5157	0.08241225518712429	0.600808103056207	0.6976160711805348	0.6686723893657804	0.6789543969934002	0.7255185948035352	0.22496177469699313	0.25407051825983334	0.24311242577005665	0.280854697322027	0.312388649033612	0.15134880487055385	0.171596724114603	0.16521465111230127	0.1875908672032014	0.21128252123307
phecode_276.11	69	Hyperosmolality and/or hypernatremia	endocrine/metabolic	411	4751	5162	0.07962030220844633	0.5892825912850185	0.677365994083227	0.6314251945016508	0.6785566016148541	0.6864402520349122	0.21416007883668184	0.23184886665916912	0.21659182296026006	0.26435810775955776	0.2859869609847095	0.13962015048185866	0.15596375025277884	0.15676922802735244	0.18037361018206138	0.2124896525330256
phecode_198	70	Secondary malignant neoplasm	neoplasms	575	6709	7284	0.07894014277869303	0.8804655675608544	0.9095567871336313	0.8957488822652757	0.8283242258652095	0.8963810233482364	0.674974824274961	0.7342858642231761	0.7225337518242355	0.47796926682889124	0.6971856600404134	0.65842542648477	0.7271743432265944	0.7161861467696076	0.4441190688343669	0.6725970136944552
phecode_427.3	71	Other specified cardiac dysrhythmias	circulatory system	362	4251	4613	0.07847387817038803	0.6236693294803095	0.6600271305540973	0.6360097035909004	0.47360514129197573	0.3841806000945931	0.23137297304524923	0.2516668265602429	0.23997830922703647	0.14797450534718684	0.1461030706659013	0.16834073278781336	0.17902693842140943	0.17157303133244717	0.07526674175515514	0.06526148430310195
phecode_707.1	72	Decubitus ulcer	dermatologic	562	6652	7214	0.07790407540892709	0.6574449019158876	0.7422805438869428	0.7206022109851637	0.7167986295829473	0.7465621877026255	0.28556447789604356	0.33419057706030514	0.32025358423845884	0.2685668731981625	0.35175282995242624	0.22586639425225558	0.26684430802184367	0.262208838652752	0.1938327137388253	0.27382416590478087
phecode_300	73	Anxiety disorders	mental disorders	510	6044	6554	0.0778150747635032	0.7537195857826917	0.8081931197363128	0.789358170799756	0.699588637572832	0.7872063689804181	0.4052042650521702	0.45943598933470126	0.4572230527318697	0.2562883966404259	0.4367488247422113	0.34769505295186776	0.40604981399976564	0.3861634821790027	0.19070323960470018	0.3650661272654705
phecode_327.3	74	Sleep apnea	neurological	564	6717	7281	0.07746188710341986	0.8344182771383749	0.864721748916323	0.8753205107903188	0.7576890918649801	0.856340328407433	0.5743187574900945	0.6557008277889744	0.6565300606479111	0.32309100942528646	0.605411804517108	0.5442938752352301	0.5718657697620798	0.5835853451170878	0.24338511236085075	0.5300835807409855
phecode_426.91	75	Cardiac pacemaker in situ	circulatory system	346	4258	4604	0.07515204170286707	0.9216627253154211	0.9376974182565563	0.938712169136912	0.8648449569256917	0.9147780308810074	0.7331857141142492	0.786213546504738	0.7670093544260296	0.48207178649414356	0.696021758791032	0.7493280903067937	0.8041316731980654	0.7958309945963626	0.44077646849804425	0.7039738434272167
phecode_317	76	Alcohol-related disorders	mental disorders	517	6442	6959	0.074292283374048	0.8991969927083246	0.9186968602522778	0.9094990764037644	0.8936907768637046	0.9266095207728241	0.6857479861153005	0.7219625695931434	0.7220453048045263	0.5939597219736572	0.7102533809023848	0.6808359681298322	0.7569283461031351	0.7417995106697606	0.6056304271277131	0.6086039412295933
phecode_280	77	Iron deficiency anemias	hematopoietic	378	4739	5117	0.07387140902872777	0.5929904226106758	0.6623511486169714	0.6273176612417118	0.5966726943942133	0.6497173665528095	0.1996555916090846	0.2135050975363435	0.20770404906644097	0.19475903657033333	0.25640176266555403	0.12601870573899918	0.13958004178129602	0.13444362067025784	0.12810950967960155	0.1748110573587081
phecode_348	78	Other conditions of brain	neurological	469	5918	6387	0.07343040551119462	0.6424336140012799	0.7066838279177122	0.6779416565400904	0.684668195839595	0.6993156112257591	0.25046573024968427	0.2967033312397477	0.2842915455865422	0.2783610489473254	0.31671437467409125	0.17547779854056852	0.2184702019596706	0.22351008254221438	0.19185905363953332	0.23474885208749116
phecode_415.2	79	Chronic pulmonary heart disease	circulatory system	511	6677	7188	0.07109070673344463	0.6734324694893681	0.7597012227650494	0.7346345392520216	0.7363765582884096	0.7993071933962264	0.28360148201630786	0.34723243567918505	0.3404524249151497	0.27361518215041897	0.38507091327345655	0.22482364649220332	0.2643884418586171	0.2756190827187218	0.18447164519956127	0.29358094467808976
phecode_571	80	Chronic liver disease and cirrhosis	digestive	491	6450	6941	0.07073908658694712	0.8796514779101279	0.9250906283481439	0.912133673662318	0.8992476208483015	0.936164744438142	0.6718285858992241	0.7432582708461598	0.7311974322327328	0.6270122479253604	0.7391365912527013	0.6330518958011726	0.7574479164551124	0.7253533782972476	0.5997686056944626	0.7235317421111909
phecode_427.4	81	Cardiac arrest and ventricular fibrillation	circulatory system	323	4274	4597	0.0702632151403089	0.6370976966671866	0.7207149748406962	0.6791830592095761	0.6482974863804688	0.6511435784560102	0.23235260991181	0.28519653564062	0.2573558718546204	0.20705609802949018	0.23388448604005954	0.16659947610526196	0.21822486151487006	0.2031540472164564	0.13641204484002262	0.1536965555567411
phecode_174.1	82	Breast cancer [female]	neoplasms	223	3014	3237	0.0688909484090207	0.9134793582330079	0.9145798772395488	0.9093367854772965	0.7170744857332448	0.8921722438145796	0.7714348548253368	0.8186662797681257	0.809691708193619	0.32698119247597107	0.6983823742564099	0.7037488732009587	0.752071462048474	0.7308418479453127	0.2645848897702029	0.6294319388453771
phecode_327.32	83	Obstructive sleep apnea	neurological	494	6735	7229	0.06833586941485682	0.8406366901631934	0.8675621111292758	0.8762642205275659	0.7731075759469934	0.8666008731860713	0.5817906990621644	0.6554963665915085	0.6598502580497593	0.3377428031446826	0.6141590288313984	0.5331227655956532	0.5741772092772038	0.5989440369850546	0.2586841545854777	0.5540804322811359
phecode_174.11	84	Malignant neoplasm of female breast	neoplasms	219	3014	3233	0.06773894215898546	0.9207947758943114	0.9293940399348495	0.9184994269168124	0.7228195692827412	0.8979911926162756	0.777738928850232	0.8257391236341345	0.8139726694046563	0.3263340068438582	0.7121045306358711	0.7090484903957229	0.7599292394452997	0.7327719250588766	0.25370996977280297	0.6408901607189345
phecode_427.1	85	Paroxysmal tachycardia, unspecified	circulatory system	308	4256	4564	0.06748466257668712	0.7341999987794161	0.7715259129967778	0.7582795259252026	0.7195339200273411	0.7473376013084659	0.3563333512713381	0.39519666076474247	0.38312125562451793	0.3066185793595947	0.36288833859360853	0.3032286694593738	0.3892895970962244	0.3635311573586854	0.21906899290295795	0.2762039504806294
phecode_285.21	86	Anemia in chronic kidney disease	hematopoietic	343	4747	5090	0.067387033398821225	0.725175839031367	0.8587950128328207	0.8395144344742462	0.8252796771223134	0.8759884210732548	0.33864093736940426	0.4624995267407519	0.4318733567470906	0.42868663105839266	0.48676804417892605	0.2480047504973523	0.36476606940253664	0.33122582824066094	0.3192773733709733	0.42361813812851296
phecode_578	87	Gastrointestinal hemorrhage	digestive	485	6843	7328	0.06618449781659388	0.5740640325369853	0.6185964456566444	0.5902178592645506	0.6299797004615499	0.6627169152398064	0.16572478950786568	0.16693812549231515	0.1643719572859647	0.18230638038218455	0.22257791394537677	0.0947340088741543	0.09859849150459117	0.10059564141445498	0.11906962709758015	0.13983591384702715
phecode_395.6	88	Heart valve replaced	circulatory system	435	6188	6623	0.06568020534500982	0.9462137430836837	0.9638552421674387	0.9705732610616582	0.7893020228557196	0.883108472746897	0.7236799452449258	0.7070081633021988	0.7783581976138728	0.29701113347011776	0.4448996036214591	0.7298847207169554	0.7318027637583701	0.7961482481114422	0.20854976744878514	0.4708156790396953
phecode_585.31	89	Renal dialysis	genitourinary	289	4174	4463	0.06475464933900964	0.9570558300150356	0.9695677676255308	0.9694222031293888	0.8515724600565074	0.9444964724154453	0.8094111348523171	0.8151413679063177	0.8130621959375697	0.5347815034702533	0.7885843177699892	0.8514018611190655	0.8819483866932032	0.8736384010493536	0.5017501488662304	0.8213588301168377
phecode_290	90	Delirium dementia and amnestic and other cognitive disorders	mental disorders	446	6571	7017	0.06355992589425681	0.6601858953189097	0.7184138306553963	0.6848173662418905	0.6927933153014965	0.7181023447756346	0.28867306958463623	0.3475085314380012	0.3262111707093318	0.22987655649061345	0.3304574589375816	0.2286692282855183	0.3178658187132104	0.2939737229404671	0.14996792024268957	0.2680569269518075
phecode_317.1	91	Alcoholism	mental disorders	437	6456	6893	0.06339764978964167	0.8948901733122846	0.9240224660929198	0.9122883813436087	0.8893849762070468	0.9274843973677808	0.6860210087164014	0.7238600724421667	0.7118999317036813	0.5726454384606836	0.694087634256608	0.6752697787818175	0.7544440995512537	0.7365332135360396	0.5482448276895244	0.5924172980877436
phecode_480.1	92	Bacterial pneumonia	respiratory	406	6010	6416	0.06327930174563591	0.5851160217371704	0.6999976230092703	0.6586836389269116	0.7080399662303386	0.7232530347614403	0.20072778823771328	0.23923127472734934	0.21604376214534235	0.24044379142570155	0.2659334220334789	0.13183273764059408	0.15635721306234726	0.1419899433629618	0.15616869472218597	0.17555479578688155
phecode_427.12	93	Paroxysmal ventricular tachycardia	circulatory system	281	4257	4538	0.06192155134420449	0.7429276222646399	0.7971459647089001	0.7744827425388672	0.734705468887934	0.761233756067011	0.3623688060925843	0.41905671972751124	0.39899331366598895	0.308785334178843	0.3776523721412833	0.31729610443974743	0.4147400364730111	0.37046340630772606	0.22812760349292888	0.28877712450299886
phecode_274	94	Gout and other crystal arthropathies	endocrine/metabolic	455	6941	7396	0.06151974040021633	0.8196706293246802	0.8790081477100993	0.8808591361001178	0.7009037286387967	0.8424487103671019	0.47187624569129055	0.6014238892468592	0.5849221834789756	0.22601897114806463	0.5463612429380987	0.39065692445596967	0.5101039727897578	0.4894726196019347	0.13901593657258357	0.4248379107801102
phecode_427.42	95	Cardiac arrest	circulatory system	277	4279	4556	0.06079894644424934	0.658133026289249	0.7266935050090768	0.6953588717810798	0.6548393061251934	0.657020439722988	0.23614095162598134	0.265208521509125	0.2552948764913888	0.19512753866540528	0.21401749673769946	0.165969221983232	0.19858922044829724	0.18971120976110534	0.12689123711727335	0.1443683234672868
phecode_743	96	Osteoporosis, osteopenia and pathological fracture	musculoskeletal	449	6955	7404	0.06064289573203674	0.7368867165037377	0.785964666794454	0.7815288479969331	0.6998058909973803	0.7921800523928183	0.41496511286784016	0.5411143380944814	0.5115672439495742	0.2221744517753484	0.4667623134726618	0.32503544692250613	0.4266907988536178	0.40268462848541015	0.13805794660417503	0.3879845632665893
phecode_274.1	97	Gout	endocrine/metabolic	446	6941	7387	0.06037633680790578	0.8192250201218811	0.8815856042313441	0.8757097565607668	0.7026293452604734	0.835037136659548	0.4749861571978871	0.599152487868058	0.5824753869632064	0.22311062992669137	0.51842347506840325	0.39119535343930706	0.5180630972489922	0.4873672734163227	0.1359896118124713	0.4091286626003249
phecode_508	98	Pulmonary collapse; interstitial and compensatory emphysema	respiratory	293	4565	4858	0.06031288596130094	0.5571708665945573	0.6037258530218921	0.5888148426256179	0.5947205163274245	0.6157079388917196	0.14738730674841985	0.15112263040411045	0.1569695628402785	0.15739015200068732	0.17143738420539745	0.08131820537268038	0.08277781256744655	0.09251364852817591	0.09629706246749845	0.09760863416998042
phecode_070	99	Viral hepatitis	infectious diseases	432	6739	7171	0.06024264398270813	0.9239867018353666	0.961046680953951	0.9539873887240357	0.8842058193208044	0.9595070886910649	0.7334039727725539	0.8013671093505429	0.8034147959223922	0.45427485758469366	0.7776421963558402	0.7075029876969253	0.7862399453554684	0.7712777218134169	0.39627121626132966	0.7290100261218337
phecode_395.1	100	Nonrheumatic mitral valve disorders	circulatory system	389	6134	6523	0.05963513720680668	0.7168911405950859	0.7725145260130588	0.75845485022531	0.7190378972185297	0.7698383954921287	0.2654458667101827	0.3122078358966289	0.2885099003698223	0.24776291276079265	0.33211222285277653	0.1718117406532785	0.2167934889957424	0.20294248678629467	0.15985701499029706	0.22475424731730975
phecode_185	101	Cancer of prostate	neoplasms	225	3557	3782	0.05949233209941829	0.8525889557124168	0.8373462271237198	0.8641794385828769	0.6868684306088237	0.8392350281305496	0.6362537531095289	0.6562493858422352	0.701697950440132	0.20308196983205648	0.540044309690564	0.5358600924850253	0.5664388537585648	0.5766490083874415	0.12284056323381956	0.4706158627749955
phecode_250.6	102	Polyneuropathy in diabetes	endocrine/metabolic	312	4936	5248	0.05945121951219512	0.9616888480239372	0.9734252275277397	0.968821297219798	0.9349605722478493	0.9671612018451565	0.768175379634139	0.813536470816313	0.7822612899370271	0.5765964885168062	0.8093311780066449	0.8045417825279625	0.8568993099143141	0.8419716619768732	0.5603944923382126	0.825998552657465
phecode_081	103	Infection/inflammation of internal prosthetic device; implant; and graft	infectious diseases	420	6707	7127	0.058930826434685	0.5582045602975836	0.6690772922168271	0.6114747849050175	0.6402559843257518	0.681549393758696	0.15300864695877156	0.21195686891279414	0.16973396623246217	0.16851291242186897	0.2234410826743479	0.09665044441283778	0.1262785900810694	0.10640732526251284	0.11493331034022262	0.1340230898633512
phecode_318	104	Tobacco use disorder	mental disorders	399	6434	6833	0.05839309234596809	0.7886932701274479	0.8414640192726142	0.8376415915449177	0.7740607709045695	0.8473525023313646	0.4087220942499433	0.4414978846320935	0.4653915538983535	0.3017130903557075	0.46861504016242866	0.331809755753966	0.3956835461302576	0.401686109617706	0.24502600687173137	0.3399940566992741
phecode_041.1	105	Staphylococcus infections	infectious diseases	322	5203	5525	0.05828054298642534	0.5929584743699304	0.7109319873389318	0.6478375449367663	0.6439445767947255	0.6960559483627023	0.18520565824731322	0.2337687166898041	0.20682709501685087	0.19530927885876215	0.2529487286918129	0.11721893459390197	0.14779839647836934	0.13212175974547616	0.11718998277890423	0.17136248449396216
phecode_278	106	Overweight, obesity and other hyperalimentation	endocrine/metabolic	425	6970	7395	0.05747126436781609	0.7678934534995723	0.79867709364749	0.8054153616101198	0.7281462471625545	0.8136387334047326	0.3813049285013059	0.46689760566117455	0.45076350812197075	0.2595412828482126	0.47836058225349604	0.31421473943167433	0.3958432441646189	0.38285918834047566	0.1751854688152551	0.36449594875319236
phecode_278.1	107	Obesity	endocrine/metabolic	416	6972	7388	0.05630752571737953	0.7692759361622313	0.8090876555673242	0.8136188297144622	0.7350285758418289	0.8244768910808068	0.3978021556402067	0.47683871393044525	0.45123912811131317	0.26469102915461235	0.48408502275776455	0.323930742916912	0.398034557487518	0.3882134386990784	0.1807263518619057	0.3738247365297776
phecode_425	108	Cardiomyopathy	circulatory system	394	6784	7178	0.05488994148787963	0.7956594644909492	0.8446051773058136	0.8444095093860741	0.7309441145484149	0.852206445742745	0.4559782643133987	0.5504929324255646	0.5388207511573039	0.2530509022068308	0.5467946906580583	0.36096420466706636	0.45362223964579995	0.46646440072323697	0.15880524646590385	0.43210820278003
phecode_458.9	109	Hypotension NOS	circulatory system	376	6489	6865	0.05477057538237436	0.5188896174146805	0.5537084057305839	0.5422379765924663	0.5484590040323902	0.5767165524702489	0.11874786315678575	0.11759465451378179	0.12070889175878083	0.1220657888739182	0.14073748458614974	0.06367494169631313	0.06498973491571476	0.06397172706274908	0.06681667846594624	0.07796051750974411
phecode_070.3	110	Viral hepatitis C	infectious diseases	389	6750	7139	0.05448942428911612	0.9334508641975309	0.964685052231719	0.9566067236467236	0.891669363722697	0.9618406837606838	0.7579169603072868	0.7991735762292342	0.8095125392636789	0.45297164869508777	0.7719359305540939	0.716101012755791	0.7872518773851456	0.7611308100830745	0.39478349058933826	0.7223415740581484
phecode_250.1	111	Type 1 diabetes	endocrine/metabolic	285	4952	5237	0.05442046973458087	0.9725822440887062	0.987506495927336	0.9810687495057446	0.9336008902244766	0.9735714608493283	0.8732945969122544	0.8906357570979725	0.8905769180783691	0.6213575043192474	0.8755967713242727	0.9005291884861911	0.9244155203426192	0.9109346660414602	0.6580213735832375	0.8940584950957665
phecode_443	112	Peripheral vascular disease	circulatory system	358	6306	6664	0.05372148859543817	0.7284200380235548	0.8127769597811431	0.7958197123604902	0.7207214198767866	0.7871577481409033	0.32140957089883887	0.4349852855924227	0.40801719504738887	0.22048383166440721	0.3665046124262772	0.21890584902220603	0.3032688784870643	0.29440385695954324	0.1299170662384302	0.26036583583876277
phecode_008	113	Intestinal infection	infectious diseases	391	7005	7396	0.0528664142779881	0.5506924094216619	0.6597587636253474	0.5877628213717688	0.6468592518366182	0.6850137200184099	0.14347234805562198	0.17458097166842215	0.1430142254361102	0.16734624862693187	0.2383274104939118	0.08026245049161496	0.10133293081412631	0.08398346108728261	0.09862653199460604	0.1477154617497761
phecode_038.1	114	Gram negative septicemia	infectious diseases	289	5211	5500	0.05254545454545455	0.599686664725964	0.7150508111255194	0.6685420911953847	0.6996895757800301	0.7230169105777119	0.18442811626552882	0.2186022434654787	0.19265835839053197	0.21063126100875657	0.24770918412340637	0.10418736078989345	0.13067528158310684	0.11464998928013864	0.13290504598502254	0.15216861614473615
phecode_440	115	Atherosclerosis	circulatory system	342	6291	6633	0.05156037991858887	0.7800637029105929	0.8400105211109995	0.839424610477242	0.8056064881423732	0.8622033734473926	0.3524043785545171	0.44691673594498754	0.3912333178254994	0.2621584538448021	0.4488028700863288	0.2498113830749588	0.3367292109108752	0.3098628868843758	0.16782406193173152	0.3631630083282496
phecode_426.92	116	Cardiac defibrillator in situ	circulatory system	231	4276	4507	0.05125360550255158	0.9457384439211638	0.9658506983645688	0.9662236702041869	0.8892934905325635	0.9425155640140641	0.7177191777715533	0.736018108131971	0.7232835509512296	0.4747380938674657	0.6386327227192887	0.7460488177096634	0.7972003275084638	0.7776509544887187	0.45345159421447967	0.670686972769726
phecode_427.22	117	Atrial flutter	circulatory system	229	4266	4495	0.05094549499443826	0.8083660490429891	0.8247181964573269	0.824161927475081	0.7489924376770827	0.8154650522839846	0.46379507025902944	0.4808777696595072	0.48859899998328354	0.2770001448148958	0.4629400771013033	0.4069690570452696	0.45598806813243403	0.4307079145094437	0.19613953506580223	0.40876536841918165
phecode_850	118	Hemorrhage or hematoma complicating a procedure	injuries & poisonings	346	6504	6850	0.05051094890510949	0.5604963419576392	0.6062470227303429	0.5826526495033737	0.6282094078166215	0.6376314442335175	0.11492674856592058	0.13005528010707115	0.12681003804017646	0.1424232768781257	0.14831485403718686	0.06200262182197496	0.07560020375245033	0.06900810556485515	0.07729971874634158	0.0827233604217464
phecode_250.24	119	Type 2 diabetes with neurological manifestations	endocrine/metabolic	261	4944	5205	0.05014409221902017	0.9552230786333655	0.9665596667407792	0.9658620828083697	0.9258816299809778	0.9630712838755898	0.7217691406709521	0.7640016157793317	0.7370993344626291	0.4974403855745586	0.7545417136781549	0.7465675593942998	0.8173532455445862	0.8010273191040364	0.46447100276223274	0.7870612593869712
phecode_458.2	120	Iatrogenic hypotension	circulatory system	341	6477	6818	0.05001466705778821	0.5271286170556575	0.5956109657698843	0.5695308818511237	0.590271887395756	0.6027578723488767	0.11172310346038727	0.1235599405259112	0.12393999983113708	0.12168408282644196	0.1318981748235914	0.059251291521446474	0.06912529213838035	0.06841122852958804	0.07152055099539556	0.07242390259803168
phecode_425.1	121	Primary/intrinsic cardiomyopathies	circulatory system	357	6790	7147	0.04995102840352596	0.7846534914144199	0.8434420483622811	0.8424034687883102	0.7489589521231518	0.8528123020215401	0.44775929876332565	0.5196866863216716	0.5087522696740118	0.2518424763394459	0.5229626691941176	0.35489521549972275	0.4394148802152965	0.44161588418099834	0.15698663111583505	0.40754501007783533
phecode_260	122	Protein-calorie malnutrition	endocrine/metabolic	361	6902	7263	0.04970397907200881	0.5485388173177445	0.6459909930823158	0.5796788824121761	0.6535248810897955	0.6748986201453337	0.13798071188820377	0.18515387441334197	0.14205382114573406	0.17957079017837135	0.21835657916219103	0.07840078326171444	0.12621234177237362	0.09131549924499122	0.10899172676924801	0.13899592030814367
phecode_038.3	123	Bacteremia	infectious diseases	269	5207	5476	0.04912344777209642	0.564358110030153	0.6322828127666837	0.592741935483871	0.6141380781703363	0.6466288331342095	0.1372915609712531	0.17434665201617697	0.12836868628872183	0.1519280478002116	0.17314009380406398	0.08636661155267242	0.09518838441845914	0.06809304976712253	0.08365119318959649	0.09477081384586272
phecode_571.8	124	Liver abscess and sequelae of chronic liver disease	digestive	334	6480	6814	0.04901673026122689	0.9132680934427442	0.9510251718784654	0.9323064981148813	0.9412927848007688	0.9580333776890664	0.6899868345276466	0.7719977757933457	0.7429263106199036	0.6900170955953402	0.7523096719503983	0.6508791372135397	0.7767415861803308	0.7365494128244174	0.66513345389864	0.7245978655693684
phecode_008.5	125	Bacterial enteritis	infectious diseases	359	7016	7375	0.04867796610169491	0.5785813378943367	0.6728419168883821	0.6229487362219689	0.6744748511339161	0.7023227860129229	0.15780339193523835	0.1730057160866614	0.15770577946637088	0.17103460074297358	0.2352855523960382	0.08989198823867403	0.09657278902077054	0.1024538976189957	0.09887947350765383	0.14244338337156917
phecode_008.52	126	Intestinal infection due to C. difficile	infectious diseases	356	7016	7372	0.04829083016820401	0.5718588651301039	0.671982899440124	0.6167155650647637	0.6604722111898326	0.6920920720536046	0.1435029302415377	0.17506428203440877	0.15690547008113054	0.16281676111995194	0.22706258494773376	0.08341109906940554	0.09525780866837191	0.09309390018391264	0.09221427887874115	0.14052204877847718
phecode_276.14	127	Hypopotassemia	endocrine/metabolic	240	4766	5006	0.04794246903715541	0.5073494544691566	0.6156465939292208	0.5654518114421598	0.6189474052315009	0.652343684431389	0.11649090967333796	0.13353489248222689	0.1334629086179966	0.15018088814979116	0.1736304169635161	0.05887886929170341	0.07561173323252417	0.07058002964085774	0.08105001030874455	0.09468348949135184
phecode_560	128	Intestinal obstruction without mention of hernia	digestive	328	6527	6855	0.04784828592268417	0.5758130081300813	0.6289789200741273	0.5875145713773314	0.650954612027738	0.6521167727761836	0.13227656540756053	0.151998821320878	0.12760856441653834	0.18172364716022688	0.19804662832574343	0.07040947580088494	0.08582804685891063	0.07176674013265054	0.09548712634528628	0.10671748012451163
phecode_433.8	129	Late effects of cerebrovascular disease	circulatory system	314	6299	6613	0.04748223196733706	0.8096762713578001	0.8534354463653827	0.8555714285714285	0.7946612071580225	0.8560525730462036	0.4540226236715219	0.5242175928649827	0.5233749084007089	0.3021209308926117	0.4475619835938618	0.3970230806133677	0.4759259839756571	0.4744438610275617	0.2075906913473873	0.3977641137655754
phecode_797	130	Shock	symptoms	350	7081	7431	0.04709998654286099	0.5454879573970226	0.5966999636906443	0.5683128252713116	0.6253484487836366	0.627610279582039	0.10910048446947165	0.125299004197868	0.11900431920795697	0.13919660458175992	0.1402715458218168	0.05875609049281627	0.06739724284284965	0.06503672717916532	0.07324089523295986	0.0789406206334837
phecode_509.3	131	Pulmonary insufficiency or respiratory failure following trauma and surgery	respiratory	226	4589	4815	0.04693665628245067	0.5421950373069582	0.5820851408409972	0.5652210461372356	0.5824558968130025	0.5809339271598511	0.11268524220079323	0.11733129530888509	0.11814027845511621	0.12261095053362371	0.12679979748936052	0.056884255475349435	0.06233509520051181	0.06342265468824645	0.06441869096202257	0.06742269788435813
phecode_587	132	Kidney replaced by transpant	genitourinary	205	4186	4391	0.04668640400819859	0.9883548490344607	0.9954923717059639	0.9921355976231452	0.9472290900319604	0.9890434597061866	0.9163509414196194	0.8888283863826417	0.9288684288793486	0.59056096020321	0.8797185437103356	0.9340194559382398	0.9479571464276307	0.9540620271779938	0.5556664421039785	0.9278094359644297
phecode_443.9	133	Peripheral vascular disease, unspecified	circulatory system	303	6313	6616	0.04579806529625151	0.7481065468549422	0.8225040844906056	0.8302610739709584	0.7553921527766201	0.8082079505859994	0.30484235493786455	0.42536576196375525	0.40963505756480795	0.2158396230053301	0.35229416351829496	0.20717663973551073	0.2902316704215594	0.30079332332568176	0.12338217705410398	0.25509269741889024
phecode_743.1	134	Osteoporosis	musculoskeletal	334	6970	7304	0.04572836801752465	0.7892505090249916	0.8236624025979604	0.8226151427417762	0.7239613742386103	0.8233276918186582	0.49176778190048953	0.6081593060346399	0.5843606239637161	0.21600297213778358	0.5628721337328092	0.3902067253956426	0.48141248874333814	0.4548304514612789	0.1390838164486789	0.44545924942060605
phecode_580	135	Nephritis; nephrosis; renal sclerosis	genitourinary	200	4174	4374	0.04572473708276177	0.8811315285098227	0.9230210828941063	0.9145800191662673	0.8746478198370867	0.9214710110206038	0.6080853667411902	0.6716253903026009	0.650697097466861	0.4897795269588791	0.6404112085760344	0.6160997310617373	0.6728270778680094	0.6687666600644412	0.4577448635064538	0.5941325036302841
phecode_165	136	Cancer within the respiratory system	neoplasms	339	7083	7422	0.04567502021018593	0.8852355764440163	0.872322549573189	0.8958290430796825	0.7780969541966984	0.864895871392035	0.7491125563405832	0.7930977176864429	0.7908369507634513	0.3162438376358137	0.6684336905470151	0.6576458596675736	0.6838817998931621	0.70973787660872	0.22434472629828522	0.6094803620520673
phecode_585.33	137	Chronic Kidney Disease, Stage III	genitourinary	198	4182	4380	0.04520547945205479	0.8287456100942471	0.8708039263993352	0.8663046051137874	0.7476389915414305	0.8021887937239445	0.4599058627869451	0.5264116713224077	0.5192218269925638	0.28553371572674896	0.3919096105955481	0.4128466384010637	0.47100411724775115	0.44885228476636013	0.22704827018458767	0.35719202918922904
phecode_165.1	138	Cancer of bronchus; lung	neoplasms	334	7083	7417	0.04503168396925981	0.8977030129464392	0.8772282650960079	0.8979613331214477	0.7817311170995107	0.8728921039907762	0.7546306793140781	0.7973612810186259	0.7917019261094096	0.31362183481693956	0.6696193038202592	0.6772436771051172	0.6950372051278622	0.708779674494586	0.2243534727743996	0.618138592421583
phecode_743.11	139	Osteoporosis NOS	musculoskeletal	328	6971	7299	0.04493766269351966	0.7849144837188475	0.8237225032534318	0.8179251850608007	0.7209760645368932	0.8160917187915424	0.4945731197422354	0.599037761611129	0.5855353945248722	0.2157154218061248	0.5571492691149829	0.3932288691973044	0.4688844157014944	0.4561168599194253	0.1317526474505672	0.44408309484819136
phecode_345.3	140	Convulsions	neurological	277	5921	6198	0.04469183607615359	0.7439566887523416	0.7839648038408179	0.7692316663386617	0.7494160294864411	0.7908734410647773	0.3463547235355766	0.41191504746821067	0.36150610153684654	0.2844574458949675	0.4239442512524126	0.24410573901061944	0.30374598280187276	0.27735927337118615	0.17709829459080778	0.3235507371034667
phecode_395.2	141	Nonrheumatic aortic valve disorders	circulatory system	286	6154	6440	0.04440993788819876	0.8262260488942321	0.8450522827838395	0.8345168643511185	0.7038480856160414	0.8386063075695835	0.5089522952442463	0.549269755319421	0.5615762368656256	0.17593395481679394	0.5438916610565305	0.3961514503637699	0.4588990901627844	0.44724522188157956	0.09691861807643012	0.4594306551278826
phecode_496.2	142	Chronic bronchitis	respiratory	260	5643	5903	0.04404540064374047	0.8881905904159625	0.9186917352668592	0.9183717221828491	0.8901428337785532	0.9304454015155645	0.6411261946515383	0.6578131567716219	0.6597518841489075	0.5638479957595076	0.6315495701955689	0.6071995581510843	0.6386452613119004	0.6371072628196066	0.522454324656203	0.60895026080134
phecode_250.22	143	Type 2 diabetes with renal manifestations	endocrine/metabolic	224	4952	5176	0.04327666151468315	0.9473957131317794	0.968735936418186	0.965159459381491	0.9218465122317101	0.9417493653357951	0.66151851825155	0.7232127629099065	0.6868878766500849	0.45567892507138574	0.6530440364510228	0.6566385343463986	0.7464282110056234	0.73044680375896065	0.39816872764844347	0.5958465925257308
phecode_496.21	144	Obstructive chronic bronchitis	respiratory	255	5645	5900	0.04322033898305084	0.8892119420828906	0.9147312533209352	0.9186340440134608	0.8905660534006377	0.9288885383457315	0.6405722533479256	0.6616409233713432	0.6541013215020121	0.5696655862031026	0.6254032232207438	0.6031606253817567	0.6458069035645803	0.6323685207512221	0.5272870905579568	0.6071671674562598
phecode_300.1	145	Anxiety disorder	mental disorders	274	6068	6342	0.04320403658152003	0.7272842096146351	0.7799879949381463	0.7562587511848683	0.7194575829167248	0.7787481535300655	0.30538511812371605	0.3165366978243775	0.309406201695882	0.20636905950376067	0.34627256043735893	0.21177875709548927	0.22262133409553916	0.21774323828235737	0.1282815035607783	0.2292670377322242
phecode_280.1	146	Iron deficiency anemias, unspecified or not due to blood loss	hematopoietic	215	4772	4987	0.04311209143773812	0.6133413274968178	0.6817645757660427	0.6370300518456428	0.6340916146657973	0.6994473937474776	0.19826574267751115	0.1986415801074923	0.19684585356601852	0.14188847378879296	0.23515522755181473	0.12237945866588215	0.11070027744627492	0.1159958909628006	0.08739707136471393	0.1583319364011026
phecode_440.2	147	Atherosclerosis of the extremities	circulatory system	282	6308	6590	0.04279210925644916	0.799853164056	0.8602216255840833	0.85663032870564	0.8121520797636234	0.8714758249121908	0.36819562934542593	0.4505552357386294	0.41126670121557296	0.2553531392799534	0.4536389069209642	0.25570334360479524	0.33460719790540583	0.3161097753302159	0.15219567257587888	0.37414198894616607
phecode_442	148	Other aneurysm	circulatory system	282	6309	6591	0.04278561675011379	0.773358510076317	0.8090752042800463	0.8124421440694158	0.6910134763012667	0.8237947196277439	0.4408691491965615	0.506090682062436	0.48854651009450833	0.16089486591891	0.4836038700812945	0.34017470326573807	0.3860181704765605	0.4090846130099625	0.09258810651627586	0.36886996895914714
phecode_411.8	149	Other chronic ischemic heart disease, unspecified	circulatory system	211	4724	4935	0.04275582573454914	0.9076486188551435	0.937990869586056	0.9392531912514179	0.8864309906858595	0.913682839934178	0.5599867111585075	0.6111694005060615	0.6092861445683488	0.4454598505775116	0.5234611506315601	0.5206614095979416	0.5815886080863937	0.6065604452290125	0.36564546150763055	0.5000703818261344
phecode_284	150	Aplastic anemia	hematopoietic	212	4780	4992	0.04246794871794872	0.7422736243783059	0.800777611115497	0.7896145496171153	0.7716598247414541	0.8273103339385806	0.28534426624733644	0.3018073316746953	0.30845456877785743	0.23291432757745664	0.3460247669651687	0.2014444697158774	0.22669672740220034	0.20631560676905183	0.1700680542693353	0.25947040598435706
phecode_433.3	151	Cerebral ischemia	circulatory system	278	6305	6583	0.04222998632842169	0.728448411584719	0.773727887338084	0.7581364784480693	0.6775819306495812	0.7519030636575421	0.29016454348873544	0.4101607074989249	0.37339026022837396	0.1530985395612692	0.33882488455760207	0.19790349146147945	0.30550996715084583	0.27963883242114235	0.08650473854464942	0.25142873643695696
phecode_080	152	Postoperative infection	infectious diseases	292	6728	7020	0.04159544159544159	0.6044229390972912	0.6459485405502257	0.639623104425586	0.6579027739318815	0.6665305898066555	0.131366439009881	0.14473951518619171	0.14895845557865525	0.1325440599294734	0.15919129572837193	0.07189438430858835	0.07696716326995207	0.08157106045150779	0.07245487535908858	0.08754662245775857
phecode_433.31	153	Transient cerebral ischemia	circulatory system	273	6305	6578	0.04150197628458498	0.7150689529841814	0.7603226911688786	0.7551994277261141	0.6852549188468403	0.749016230631932	0.3008368701553952	0.3932149756776992	0.37808537279052046	0.1583260410712801	0.3143463362978736	0.19186039923140513	0.29071374664159605	0.27263345489891194	0.08963067920971553	0.23393294030632011
phecode_429	154	Ill-defined descriptions and complications of heart disease	circulatory system	198	4585	4783	0.04139661300439055	0.7024096173245759	0.7183804904694568	0.7309950794468894	0.7113939217733374	0.7159704326298308	0.20194907397001327	0.18118463117992617	0.19745126747758932	0.1652020860050702	0.1885018139562195	0.11894976218724335	0.10368076751862036	0.11908957407691124	0.08722045357827704	0.10559959591222359
phecode_429.9	155	Cardiac complications, not elsewhere classified	circulatory system	197	4585	4782	0.04119615223755751	0.6919028928623346	0.7130313162149184	0.726748073847943	0.710620377345192	0.7210306290114402	0.18972727797834923	0.18166554702018842	0.20563911317354588	0.15848197841945802	0.1813112577066769	0.10988855431288505	0.10341699658412844	0.11424561387503686	0.08370854125609785	0.10341460370139231
phecode_572	156	Ascites (non malignant)	digestive	278	6474	6752	0.04117298578199052	0.7736985573728228	0.8395730125815937	0.8072203590232541	0.8370075765152475	0.8394565533856511	0.4876266021079066	0.580536672717647	0.537825448732326	0.5373956046193209	0.5584407432524824	0.4083817310262308	0.5403974514164548	0.48567299622492344	0.48141642006111174	0.4680370576068709
phecode_348.8	157	Encephalopathy, not elsewhere classified	neurological	254	5947	6201	0.04096113530075794	0.6352081557222966	0.7158865019142278	0.6836783620776388	0.6898508861577239	0.7167173244232165	0.17933794466170186	0.1999898289981158	0.18197736821051447	0.18489972905563867	0.2525224481026963	0.10751775690101353	0.1211725122724355	0.11201905488198363	0.1083819107276763	0.16089331094313136
phecode_041.4	158	E. coli	infectious diseases	221	5210	5431	0.04069232185601178	0.5352480503536166	0.6545837007833168	0.6098339990662448	0.62785530251941	0.6675679134028463	0.11946778936000614	0.14436549492612774	0.13080421618057597	0.13106906745289396	0.16207365392724016	0.06391065765019663	0.08250803231479265	0.07349315396388423	0.07824221956283951	0.0831161265843293
phecode_578.9	159	Hemorrhage of gastrointestinal tract	digestive	290	6890	7180	0.0403899721448468	0.5798349431960362	0.6038467544166959	0.6194740003002852	0.6555697913017366	0.6793011360792753	0.11953553663620557	0.10905698468112547	0.12629335303784237	0.14218989617026986	0.1709071657197777	0.061584625702558654	0.0567648428981723	0.07009360745964942	0.08193720465407367	0.09150814993256769
phecode_571.5	160	Other chronic nonalcoholic liver disease	digestive	271	6471	6742	0.04019578760011866	0.8944448483967133	0.9225871173562131	0.9110081664000582	0.8927254508107322	0.935495664582273	0.6976615956115491	0.7361534415992002	0.7257065479820868	0.5626623491288081	0.7396018426252415	0.6566953499481505	0.7565181771623791	0.7237760341560157	0.4997793514013884	0.6902631886690274
phecode_681	161	Superficial cellulitis and abscess	dermatologic	294	7093	7387	0.03979964803032354	0.5424284966312434	0.6321679334265423	0.5688486389763122	0.5644123902732787	0.6185123386823013	0.11548483385572442	0.12225453469540262	0.10649798438527193	0.0937332384748476	0.1526447081481986	0.057208298614705326	0.060857755562712064	0.0558453933130193	0.048803011126599134	0.08775160844740698
phecode_562	162	Diverticulosis and diverticulitis	digestive	271	6544	6815	0.03976522377109318	0.6675604280526392	0.6643041897382425	0.6773949868761686	0.6309511182223501	0.7005840554436933	0.2199161941122241	0.2644930634027348	0.23850267187911184	0.13427134276065103	0.27079121748769897	0.12583012342885783	0.14727255832412067	0.1537176096777464	0.07748100675358172	0.16433369239631734
phecode_509.8	163	Dependence on respirator [Ventilator] or supplemental oxygen	respiratory	189	4604	4793	0.0394325057375339	0.7987587452558416	0.86654053683296	0.8735548036032741	0.8043783437742924	0.845428231743564	0.38415326257061105	0.400171476739152	0.4434861497831107	0.3279133843210459	0.34185842235933467	0.321326305330172	0.34194137425848564	0.39790732363231124	0.22141378400893952	0.2720986570990039
phecode_394	164	Rheumatic disease of the heart valves	circulatory system	252	6165	6417	0.03927068723702665	0.7619261284360214	0.8211057566068919	0.8094221254292613	0.8170934824356816	0.8723684413759016	0.3197228983617685	0.3716396313481623	0.3398287818206569	0.25055949123835375	0.37744950959251206	0.24543700039826516	0.26779148079069687	0.24615694068837052	0.15425745347622533	0.3004906566005087
phecode_112	165	Candidiasis	infectious diseases	286	7059	7345	0.03893805309734513	0.49281523009568334	0.6257890409873412	0.5440119653717388	0.6367879712355633	0.6606840468313556	0.09137860152144385	0.12083802850050297	0.09438653617174955	0.12133889311050214	0.13583732586186434	0.04830666519248981	0.06025406723211885	0.04807803958501566	0.06427865693841238	0.0710984998917357
phecode_041.9	166	Infection with drug-resistant microorganisms	infectious diseases	209	5208	5417	0.03858224109285582	0.60683454026772	0.7364097359373857	0.6892699875649184	0.6663579840538366	0.7139605734767025	0.16502421532676786	0.20679860920818902	0.17496432312127752	0.16650791074797308	0.2036624143132155	0.09526482989693807	0.11701805363370311	0.1047823298604915	0.08585104927187191	0.11649214974658373
phecode_290.2	167	Delirium due to conditions classified elsewhere	mental disorders	257	6583	6840	0.03757309941520468	0.5418145468931024	0.6174065387549803	0.5776799758870459	0.6337913381747624	0.6494607552252583	0.10055359359482724	0.11058060682642863	0.09864828706207654	0.12961117133742833	0.1509821514068954	0.053461405903649506	0.056425503764099376	0.05150721942852327	0.06721307458144196	0.08163048440337353
phecode_038.2	168	Gram positive septicemia	infectious diseases	201	5215	5416	0.0371122599704579	0.5393892744335783	0.6529691581121302	0.5889777455506287	0.65107703638462	0.6718937921399502	0.11093756221741874	0.13263114795245132	0.1071623659066264	0.141661913947219	0.20396682648853107	0.054462838415132754	0.07135694132764359	0.05781737630992823	0.075304764584921	0.11064473435452277
phecode_430	169	Intracranial hemorrhage	circulatory system	242	6294	6536	0.03702570379436965	0.7247928632017374	0.7393439114255476	0.7465017188086778	0.7370902893218518	0.75390546420965	0.26654299040130663	0.35509773343513196	0.30189338075645694	0.2888703010689754	0.355814166336755	0.15674280601154725	0.23578888229668704	0.20502470034444584	0.1585853492610818	0.22937408496205303
phecode_442.1	170	Aortic aneurysm	circulatory system	240	6319	6559	0.036590943741424	0.8201542721518987	0.8281215717299578	0.8441596782700421	0.6934944620253165	0.8569087552742616	0.4931984088970623	0.5604866358137361	0.530491878094577	0.1453699364095414	0.5239213100793554	0.37577883143810675	0.42508845082426316	0.4199063587735773	0.07983600390303337	0.41384001316398883
phecode_286.9	171	Abnormal coagulation profile	hematopoietic	214	5649	5863	0.03650008528057309	0.667835911008188	0.7301981639235795	0.720009924737408	0.65514283351253	0.7343349598875196	0.20130553947169091	0.20685705761481438	0.22801660737985419	0.1683628780228353	0.2261333460670612	0.11541325527788925	0.12331562108969814	0.12997566847922024	0.08361521865105134	0.13477935758332124
phecode_420	172	Carditis	circulatory system	255	6796	7051	0.03616508296695504	0.7103852449970571	0.7638779934888169	0.736040156893761	0.7278762323425545	0.7612867403619776	0.25946267635551334	0.3297250416966483	0.29692189165372407	0.19101573540684147	0.3192366187301417	0.15891196226648327	0.2175315052732376	0.2083604495334237	0.09763243573573868	0.20663617473502738
phecode_854	173	Complications of cardiac/vascular device, implant, and graft	injuries & poisonings	243	6549	6792	0.0357773851590106	0.5942977099236642	0.6320556876486046	0.6261399073958203	0.6513129770992366	0.6827133024652734	0.10660864801300324	0.11485696907297951	0.11898846849464816	0.11544701475560626	0.14699278826996098	0.052319858196062864	0.0590219258726124	0.06037863427167167	0.06756748442133138	0.08811543364249451
phecode_571.51	174	Cirrhosis of liver without mention of alcohol	digestive	237	6479	6716	0.03528886241810601	0.9188141923436041	0.9555816215375039	0.9466307448905488	0.9222336341944185	0.9631027596223675	0.7196267434920138	0.7624491905106515	0.754088152694406	0.596091615647979	0.7671758237168815	0.6829508667795882	0.7995453149144844	0.7673933123324757	0.5391757304864715	0.7240710835606734
phecode_317.11	175	Alcoholic liver damage	mental disorders	236	6497	6733	0.03505124016040398	0.9171142620154311	0.9569559864573715	0.954368749706559	0.9198942569030366	0.9546950561059205	0.7033992285958168	0.7398864485642215	0.7687092542802673	0.5153699267025446	0.6752357166267651	0.6756291594493964	0.7684810596475561	0.7645134614384741	0.4796923647641561	0.6756755775777137
phecode_275	176	Disorders of mineral metabolism	endocrine/metabolic	255	7180	7435	0.03429724277067922	0.5291050443941504	0.6493524764972145	0.5682927837743733	0.6261744864206128	0.6575591922005571	0.09691270502454721	0.13106920364286587	0.10581553713160417	0.10743494108486559	0.1360011224908172	0.050251191646540835	0.06777103251293776	0.05783515467966802	0.05352013347592313	0.07600457015275919
phecode_276.42	177	Alkalosis	endocrine/metabolic	169	4773	4942	0.03419668150546337	0.5162271125458981	0.6164910421646664	0.5521407624633431	0.6138105916853545	0.6353153108750831	0.08390370671455037	0.10051087182218346	0.08844273056838836	0.13184225906955405	0.13565723031973656	0.041845098630425646	0.053244589335187636	0.045976626311035926	0.0661915716318894	0.06420254096155888
phecode_280.2	178	Iron deficiency anemia secondary to blood loss (chronic)	hematopoietic	168	4765	4933	0.03405635515913237	0.5957296724816658	0.6481263613292569	0.6354157924185201	0.6681254121455548	0.6853301161001539	0.12763018443002908	0.11086857532494043	0.13741648698656586	0.16617961119114943	0.19066606203084893	0.06084772255197587	0.06054336085272152	0.06854875418622498	0.081017986409556	0.09601737364144332
phecode_562.1	179	Diverticulosis	digestive	231	6555	6786	0.03404067197170645	0.6483726410132336	0.6809962182575583	0.6795378279438682	0.6138856746123582	0.6908454482337842	0.1955101548948382	0.24203543271715064	0.2202750681089913	0.1247831271477234	0.2549045279638334	0.11059272370971407	0.1251818499741495	0.13098529846256438	0.06663606219919542	0.14687399477454177
phecode_495.1	180	Chronic obstructive asthma	respiratory	199	5651	5850	0.03401709401709402	0.907839702760085	0.9052776008492568	0.9301978060863411	0.8179267515923566	0.9209932767162066	0.6016027188301176	0.6530218231211261	0.6221079591065801	0.3809710062931398	0.616599683316612	0.5623720755259557	0.6469822701818884	0.6165088523283961	0.2992994459685011	0.572076959217004
phecode_586	181	Other disorders of the kidney and ureters	genitourinary	147	4175	4322	0.03401203146691346	0.6363188619654137	0.7039928937558247	0.6679474733354044	0.6514089520555038	0.654563399606503	0.17699937786705666	0.1632464290980096	0.17901375663220181	0.14711625212684873	0.15978186744127482	0.09972594368799903	0.10215315103315827	0.09812938807983285	0.08105151681535118	0.08818311572398714
phecode_580.3	182	Nephritis and nephropathy without mention of glomerulonephritis	genitourinary	146	4182	4328	0.03373382624768946	0.921865725909475	0.9489947131542226	0.9331702076086031	0.9164756981977555	0.9465897551803882	0.6517787752712333	0.691458405448745	0.6701954915510633	0.5137889918909773	0.6270676708257745	0.6683815204742719	0.6977556735159188	0.6921348277641337	0.46643814572577946	0.5968601505368906
phecode_740	183	Osteoarthrosis	musculoskeletal	245	7185	7430	0.03297442799461642	0.6715754889249421	0.7187963723500302	0.7221483055353793	0.623703044990372	0.7104835735248529	0.2575245592612734	0.35998373257005833	0.32281489166341426	0.10858866919668757	0.29554469758127877	0.15797663121422467	0.19950882113073737	0.20148844199724733	0.053569639886874736	0.1836123987886427
phecode_153	184	Colorectal cancer	neoplasms	232	6827	7059	0.03286584502054115	0.8923658667151485	0.8970338918853403	0.9026096903217986	0.7001411530614307	0.8538240106660202	0.7600993817913367	0.814272789362455	0.8094147976940106	0.1557295984078341	0.5565229546005823	0.6893278796716682	0.7006535607542738	0.7222029571628615	0.09511026328242753	0.452308316353932
phecode_316	185	Substance addiction and disorders	mental disorders	219	6479	6698	0.03269632726186922	0.8688204264870931	0.8943354377104377	0.8920489618406285	0.8746947250280583	0.9151063411896746	0.5512666974750413	0.5160251786086053	0.5680324047854568	0.3590105624434767	0.5352018257147626	0.47661503591298787	0.4916339248003965	0.5182835061351855	0.291877306117557	0.45209916819079876
phecode_433.1	186	Occlusion and stenosis of precerebral arteries	circulatory system	211	6285	6496	0.03248152709359606	0.7639397823255032	0.7837637097113082	0.7911337863716315	0.783475408064642	0.8332568931257842	0.29069513518173734	0.3399219452503195	0.3252391110807824	0.19054546682268111	0.352740685503265	0.15850735445980946	0.2051824650560513	0.19793300919172335	0.12382429927808296	0.22853406210533206
phecode_550	187	Abdominal hernia	digestive	236	7186	7422	0.03179735920237132	0.6436755555765212	0.675080429460297	0.6581683074905537	0.6005026251609769	0.6577103784666041	0.15089922982369836	0.16028101216557483	0.15390482679911344	0.10524712729638148	0.15247992692552295	0.07231620368261409	0.07877873794656312	0.08939537516745293	0.053040896072239864	0.09541436414828897
phecode_506	188	Empyema and pneumothorax	respiratory	150	4604	4754	0.03155237694572991	0.5655551694178975	0.5849542426875181	0.5718969012452939	0.64941731827396465	0.6869052997393571	0.11445744378635717	0.1293276315942432	0.11737799969155054	0.15888989176311877	0.19735436209614604	0.06437185622322518	0.06756055177546734	0.058649855159998245	0.1004049118797384	0.09860545146743024
phecode_300.4	189	Dysthymic disorder	mental disorders	196	6086	6282	0.0312002546959567	0.771042103992435	0.8161140992709933	0.8231265131751024	0.689610481063934	0.8083547385434621	0.3234733809497295	0.358104738632541	0.3651468873860236	0.19192311887540486	0.37375157465229186	0.23591018029170824	0.23940916573801557	0.24522535830756736	0.10050600411712057	0.28345440098288727
phecode_174	190	Breast cancer	neoplasms	229	7136	7365	0.03109300746775288	0.9267744687073504	0.9209884967829987	0.9208075404562293	0.7304847436147397	0.8915383115617079	0.7611775095098805	0.8159278178828346	0.8000921763181554	0.228665089694499	0.6560956522502164	0.6850458525154188	0.7044336205616021	0.6995127779760839	0.14226036471322862	0.5443207482908011
phecode_567	191	Peritonitis and retroperitoneal infections	digestive	223	6950	7173	0.03108880524187927	0.6570479188078109	0.7342650308324769	0.7040124614594039	0.7683556012332992	0.7779581192189106	0.15343765899976863	0.21093909139980818	0.1675473750045873	0.19724336982108495	0.22699805815344012	0.08620475380560899	0.11348670318818134	0.08831534224271596	0.0969079677070908	0.12929866553720581
phecode_531	192	Peptic ulcer (excl. esophageal)	digestive	227	7197	7424	0.03057650862068965	0.6126705517614542	0.63258202814622	0.6287674938945028	0.5513992678278079	0.6206792335102831	0.1579137003028855	0.15740830546440016	0.1626982053093741	0.11029510560871093	0.20391428745811108	0.07388291205377932	0.08009243859704884	0.08562524886861217	0.04993377334265113	0.10101433785954435
phecode_707.2	193	Chronic ulcer of leg or foot	dermatologic	210	6671	6881	0.03051881993896236	0.7240284914925202	0.8061717768642229	0.7881945871873929	0.7788977389516958	0.8333356172205093	0.24675177914860447	0.2979294528903725	0.3056521740070184	0.1893507129383872	0.3623431253365594	0.13325777302121883	0.16966416630537093	0.18362459857329036	0.100314464090043	0.24271654782105176
phecode_189	194	Cancer of urinary organs (incl. kidney and bladder)	neoplasms	221	7205	7426	0.02976030164287638	0.899670569820445	0.8874251437115717	0.9048780670762353	0.7414154370857119	0.8700557343355012	0.7613256594123857	0.7987417930357661	0.781112668947382	0.16705100880328602	0.6220542423598889	0.6943801513017342	0.6850193403508494	0.699555844846964	0.08460577369785738	0.5167778618144776
phecode_290.3	195	Other persistent mental disorders due to conditions classified elsewhere	mental disorders	201	6600	6801	0.02955447728275253	0.791548304830483	0.7855073507350735	0.8063639363936393	0.7595184518451845	0.807049804980498	0.3525944364550107	0.41580351600207927	0.41423695944157646	0.18912762191207935	0.41182647134360023	0.26744373838550833	0.28119931550595817	0.3130015481121817	0.10066217003764984	0.28520896587707256
phecode_580.31	196	Nephritis and nephropathy in diseases classified elsewhere	genitourinary	127	4184	4311	0.0294595221526328	0.9189718271988527	0.9546837655353728	0.9334544544694073	0.9347551684990439	0.948432271749522	0.6290569820422551	0.6951023310495555	0.6600284366924255	0.5267629691292872	0.61600391939697	0.6353246029770101	0.6890219805738699	0.6575666371253579	0.48750907048929726	0.5785000630983134
phecode_530.2	197	Esophageal bleeding (varices/hemorrhage)	digestive	179	5937	6116	0.02926749509483322	0.8589212604318701	0.9341864076943229	0.9000879458104113	0.9237749335728453	0.9421470004865088	0.48210244430409016	0.5425045708886999	0.5241505039427539	0.4708269560734443	0.5442042126462168	0.3673912602809799	0.489247998741304	0.4534018321802265	0.33063406358733033	0.4953831032469088
phecode_278.11	198	Morbid obesity	endocrine/metabolic	209	7006	7215	0.02896742896742896	0.8102404741514075	0.8654371083289154	0.8636851406277611	0.7901235675543412	0.8838320895015157	0.47681012556703556	0.5362842814527978	0.5441061428562693	0.2589705199026945	0.4982625126413126	0.39440922238487514	0.44102192161947457	0.47082456300243536	0.142929915424978	0.4053836928384888
phecode_290.1	199	Dementias	mental disorders	197	6617	6814	0.02891106545347813	0.8091785183353633	0.8194893937867647	0.8249039198268573	0.7945837950371042	0.8552896752352781	0.4930399114345202	0.557535543795128	0.5389867593644251	0.25586563241094173	0.5254278284213806	0.40429759672060583	0.4836907912636439	0.44214718760739646	0.14689057514026932	0.44076226780619815
phecode_041.2	200	Streptococcus infection	infectious diseases	155	5210	5365	0.02889095992544268	0.5312682710763325	0.6765566710960185	0.6162148727791722	0.6801294355037157	0.6882385944190167	0.09889325709165073	0.12132148955069526	0.10791864319880361	0.13072964132277518	0.15589853763821346	0.050780605416548476	0.06550851268777115	0.05322186277184508	0.06737602726713394	0.07827381122888903
phecode_198.2	201	Secondary malignancy of respiratory organs	neoplasms	199	6763	6962	0.02858374030451019	0.919	0.9223475753991721	0.9225245416913068	0.8743329390892963	0.9379775280898877	0.706738303936441	0.7244384698302981	0.712079111451214	0.453020766401667	0.6975397584204903	0.68902091561410606	0.7085523428314919	0.7084401816519614	0.3655841532923165	0.6761505550087169
phecode_574	202	Cholelithiasis and cholecystitis	digestive	207	7098	7305	0.02833675564681724	0.5854861607820188	0.6213468853631575	0.6088501365498407	0.6355243622255456	0.6560447688406268	0.11485463191317523	0.11604201622365112	0.12022768512245383	0.12658398696520282	0.17688614806664404	0.05056051109015897	0.053355084149684	0.05925097423109335	0.05671445420005784	0.08742801385455747
phecode_569	203	Other disorders of intestine	digestive	202	6939	7141	0.02828735471222518	0.6850612035266928	0.7311498844408937	0.712400490769538	0.7370088737980426	0.7527671412674408	0.22443147478664394	0.24266129806043504	0.2321413182790922	0.20368644775853875	0.2861260844711158	0.1416831423598519	0.1516522587729249	0.13613804748186448	0.11134988026403818	0.1661212817321316
phecode_286.7	204	Other and unspecified coagulation defects	hematopoietic	164	5656	5820	0.0281786941580756	0.5764536688860523	0.6334145479007831	0.6319576448062925	0.6331484803532619	0.6347746403560216	0.09073748660587709	0.1162015325654206	0.1054041007423243	0.12946202590893813	0.12646796055066822	0.04485041212207201	0.05717247455342483	0.057391741014358046	0.062166254645366	0.054524420008077876
phecode_288	205	Diseases of white blood cells	hematopoietic	201	7008	7209	0.02788181439866833	0.5258589900085899	0.6120515733080157	0.5611403092364031	0.6024574460870744	0.6276230277137304	0.08646583563575803	0.10658582598128608	0.0839936376113378	0.08874623753116086	0.12196138012969783	0.03688952985110102	0.05034013025136976	0.03950667598869213	0.04218125909763962	0.056753165704496136
phecode_571.81	206	Portal hypertension	digestive	186	6493	6679	0.02784848031142386	0.9304035818009014	0.9724382473813711	0.9552331184120331	0.9510618569332816	0.9769842137158866	0.6862709890817158	0.734618300704907	0.7077890789456396	0.6378808685849633	0.7080787309350639	0.6174638152026496	0.7445129485742078	0.6993857996231352	0.5721379494739255	0.6949233360374096
phecode_349	207	Other and unspecified disorders of the nervous system	neurological	169	5953	6122	0.02760535772623325	0.5979292220751249	0.6813659625758264	0.6384530419490604	0.702392855025786	0.7273686498448892	0.13076916484206189	0.15345389782196778	0.12220741209454852	0.1765871505548562	0.1928824237977391	0.06500770893298644	0.09026967186386094	0.06141854203968011	0.08672303724819908	0.0966378004157631
phecode_153.2	208	Colon cancer	neoplasms	194	6834	7028	0.0276038702333523	0.8799608687912771	0.8813155266722784	0.8859476118497869	0.7211094316169304	0.8541350252980097	0.7243196858719002	0.77741896403411	0.7697335543155917	0.15541501123782608	0.5463486611339524	0.6385103033426835	0.6693203924561302	0.6763971141303939	0.0842717409896738	0.42362818867094926
phecode_797.1	209	Cardiogenic shock	symptoms	201	7094	7295	0.027553118574366	0.5785826538673038	0.6283145427596044	0.6359268884317244	0.6924144514817989	0.6987034085421511	0.08298948214520722	0.09276873599401303	0.09703603333554253	0.12581509369653882	0.14001759129176078	0.03857850753741237	0.046009979214052914	0.046967786754911305	0.0612961100231971	0.07145823113336085
phecode_509.2	210	Respiratory insufficiency	respiratory	130	4609	4739	0.02743194766828444	0.5252427832471216	0.5924995828466545	0.5780330385449691	0.6482035708326381	0.6491973969631236	0.07987395565683655	0.0857790512154923	0.08283252640410972	0.10259944241945544	0.0972753943300997	0.0363148202460374	0.04186859441378465	0.03891625871449792	0.049123098693864505	0.04663427179473676
phecode_198.5	211	Secondary malignancy of brain/spine	neoplasms	190	6764	6954	0.0273224043715847	0.9297290609729528	0.9456196893771982	0.9417596252606679	0.8928410470291637	0.9385704503719381	0.7402848613626952	0.7898987315054881	0.7744636035019725	0.4981531922798439	0.7242715726151401	0.715079965617341	0.7740241142311323	0.7639894109840959	0.4238546170535394	0.731951975747153
phecode_284.1	212	Pancytopenia	hematopoietic	134	4787	4921	0.02723023775655354	0.7496636491726829	0.8315652314866769	0.8065599321687302	0.7912579957356076	0.8506708313071235	0.28431137477078505	0.3369809532713712	0.30040979713752547	0.23503264000077345	0.34540929278341986	0.1930356476945932	0.2208266843571041	0.20200099738369523	0.16329948124367763	0.2418920768374898
phecode_577	213	Diseases of pancreas	digestive	200	7232	7432	0.02691065662002153	0.6965926438053097	0.7609835453539823	0.7400448008849557	0.7151493362831858	0.7725467367256638	0.2957651056832597	0.34942534490458255	0.34002674425248414	0.14324833123294303	0.352920338502462	0.17844755831816805	0.22441521772847417	0.23611048027429873	0.06549227056810508	0.21367746274599428
phecode_532	214	Dysphagia	digestive	164	5954	6118	0.02680614579928081	0.628189698255733	0.6500516152289504	0.6467142400681649	0.6926149258133494	0.7186290012043554	0.15151618182095603	0.12351944985953811	0.14023450153479028	0.13336726468399937	0.21607281404591433	0.07832401714475207	0.05541931944267095	0.06602117059993219	0.07551517690407583	0.12774174801353907
phecode_740.9	215	Osteoarthrosis NOS	musculoskeletal	198	7193	7391	0.02678933838452171	0.6807446160240156	0.7355353647680587	0.7282387399151369	0.6208229079788713	0.7169821652724071	0.26465905455973754	0.36041313537975767	0.3183817942320467	0.09534208674168894	0.2923028910816946	0.1669553486125254	0.19670786849897884	0.1806856353453344	0.043594718991745066	0.17287250805508883
phecode_479	216	Other upper respiratory disease	respiratory	194	7089	7283	0.02663737470822463	0.7580602852863769	0.811603827083303	0.7958917016852544	0.7798348188969508	0.8055716632980967	0.4158982330647847	0.4503017874322168	0.4649919299402861	0.22233652588291528	0.3883866156980919	0.3204319838371974	0.336049562116763	0.36165653642924434	0.13558946679473238	0.2921314895158286
phecode_348.2	217	Cerebral edema and compression of brain	neurological	162	5944	6106	0.02653128070750082	0.7553653024940598	0.771700895601748	0.7583723809049067	0.7914668594121264	0.7923811541465198	0.2581048025338073	0.32238967622930453	0.26828048419504547	0.28309914273345976	0.28448834303665876	0.155922246332845	0.17521340246376543	0.15878206981410536	0.1680158287043428	0.16168167253936128
phecode_990	218	Effects radiation NOS	injuries & poisonings	164	6039	6203	0.02643881992584233	0.7535410272976901	0.8086904377321918	0.7933480051687933	0.7391112098207074	0.8095287514133419	0.2915469072561652	0.34014498076435046	0.3426715504760734	0.16823100128780094	0.29296242313277776	0.18074215916127404	0.22700367758397205	0.23232521768702907	0.08122769650747977	0.20346310918247257
phecode_198.6	219	Secondary malignancy of bone	neoplasms	183	6768	6951	0.02632714717306862	0.8858684410011306	0.9048524385856717	0.9008659677253572	0.8527893411450302	0.9159625860828451	0.6931227178770145	0.727773562197292	0.7088932027950039	0.4153973124006696	0.6806387560577513	0.650909558609004	0.6828172713867049	0.6787879627709359	0.30796847483415285	0.6629527982387119
phecode_964	220	Poisoning by agents primarily affecting blood constituents	injuries & poisonings	174	6530	6704	0.02595465393794749	0.577645350372287	0.6474797134357783	0.6234924574466212	0.6073359032581719	0.6830631391807924	0.11043138415023111	0.1143914999968902	0.11525613611912236	0.08463178775644789	0.1410485914949134	0.04963226909395217	0.05138600927922531	0.056319106932318286	0.03898091615742515	0.06743815720591344
phecode_041.11	221	Methicillin sensitive Staphylococcus aureus	infectious diseases	139	5222	5361	0.02592799850774109	0.6106614871149533	0.6645953931170323	0.6507539530557531	0.5918323576079225	0.6169584723970017	0.11201426230142777	0.10817761442029085	0.12328669431354539	0.096287549060686	0.15215365992515095	0.05079956492033323	0.0487228138780066	0.052447332470647534	0.04523505482203989	0.08276245537756403
phecode_338	222	Pain	neurological	188	7249	7437	0.02527901035363721	0.6318908290535583	0.7353505502567865	0.7108368305209097	0.7014403521643434	0.7526852531181218	0.15403785845829718	0.18624972255843883	0.19487492011955088	0.13102700818437094	0.20056242460953813	0.07989362824585056	0.09582058973126603	0.1020067845651667	0.06494689070945817	0.12142429549414632
phecode_964.1	223	Anticoagulants causing adverse effects	injuries & poisonings	168	6531	6699	0.02507836990595611	0.5778936298953139	0.6566675414807687	0.6253081897180183	0.6147511882891552	0.6969151867728108	0.11795665915252639	0.11848863784571712	0.12319446829880114	0.0809180360293846	0.15318240572775732	0.05354309745107278	0.05582190400514892	0.06032164534682359	0.038265244625172806	0.07297395987421348
phecode_656	224	Other perinatal conditions of fetus or newborn	pregnancy complications	186	7273	7459	0.02493631854135943	0.9985031382948845	0.9994568961184481	0.9990935457262721	0.8626922815389028	0.893819199919584	0.9401360244734734	0.9516288509397021	0.9481386215507489	0.6190785196659184	0.7089492628102536	0.9120986991543799	0.9746648923522206	0.9534636337458158	0.48879217144760445	0.66893238405406
phecode_276.6	225	Fluid overload	endocrine/metabolic	122	4775	4897	0.02491321217071676	0.5076440947908943	0.6052581898563858	0.5597533432188264	0.5604202707526704	0.5955240684295796	0.0749275945409215	0.10304065968733526	0.07815699081165135	0.08845240028057962	0.09182440747274209	0.03679787947755098	0.04642533604457968	0.038134635961960636	0.0355452021371243	0.048186937041312404
phecode_250.14	226	Type 1 diabetes with neurological manifestations	endocrine/metabolic	126	4962	5088	0.02476415094339622	0.9859497258529907	0.9919975944159741	0.9807319757138379	0.9715738021663052	0.9911409249982406	0.8815629383421848	0.882627540508144	0.8836430878863856	0.6784215262098652	0.87900822782092	0.9047932498605746	0.9254937513782058	0.9031506526535803	0.7132072835287379	0.9088272049440621
phecode_599.2	227	Retention of urine	genitourinary	179	7097	7276	0.02460142935678944	0.5892686515763439	0.6142666165743089	0.6229886352963276	0.6035299458376381	0.6458191665883973	0.11729083411331351	0.10467530992763571	0.136176900996704	0.09920043329605942	0.18746119352700705	0.05187984333902174	0.04669926152527762	0.06867954150678375	0.046786077242030405	0.09137205193133285
phecode_573.4	228	Acute and subacute necrosis of liver	digestive	164	6503	6667	0.02459877006149692	0.6605004800048001	0.672579913299133	0.651790080400804	0.6494686196861968	0.6534132841328413	0.2069881171245684	0.2813244921012498	0.24230938784041567	0.20557272292068923	0.14201733721520907	0.13092030250881667	0.20424070929705085	0.16758409478533698	0.13275156873495028	0.06445682803849159
phecode_172	229	Skin cancer	neoplasms	183	7265	7448	0.0245703544575725	0.7781411936476024	0.8028417046637705	0.8036456276403499	0.667462212329013	0.7562922605584078	0.48401390230193203	0.5732289610616655	0.5535198257795471	0.1454172465871025	0.40467733002574824	0.3621347465321798	0.4661818755978125	0.44114796773274584	0.07341052028252106	0.28496353120977685
phecode_250.7	230	Diabetic retinopathy	endocrine/metabolic	178	7077	7255	0.02453480358373535	0.8637631718475669	0.9433981223668211	0.9341053620809535	0.9108041692727268	0.9574878322131244	0.510037679203146	0.5149625923545971	0.5133792037020911	0.33494268702491437	0.5238256554826398	0.4200953137111675	0.42010602218119003	0.43462443059738365	0.2085302152317662	0.4698773753568084
phecode_783	231	Fever of unknown origin	symptoms	181	7252	7433	0.02435086775191712	0.6214508464508465	0.630590121406448	0.6302846353866762	0.6627616178636586	0.691346078080772	0.1348904947787733	0.1509377117121893	0.12920489119412717	0.1338264639959612	0.16199526295649933	0.06648852686151639	0.07536003532360325	0.07202506072957537	0.07331553879728342	0.0720389686982822
phecode_560.1	232	Paralytic ileus	digestive	162	6551	6713	0.02413228064948607	0.5595290854550113	0.5555971977268274	0.5661974856419301	0.6251130556686112	0.6100604470974841	0.08272718612624387	0.08172707719293339	0.07321990969033053	0.09823261373164477	0.09951324709658224	0.037313225021194295	0.03356985271343451	0.0370588438917856	0.04019295184796247	0.04019261152573891
phecode_452.2	233	Deep vein thrombosis [DVT]	circulatory system	157	6360	6517	0.0240908393432561	0.639812116869676	0.6670679086060027	0.6866463657352122	0.6028548682429743	0.6617072685295757	0.12372148422963208	0.1220153337252443	0.13277012092280352	0.07776183123308501	0.13669747883237027	0.056469529363662	0.05701487430457943	0.06646137169599128	0.03782007794955821	0.07204100515443286
phecode_198.4	234	Secondary malignant neoplasm of liver	neoplasms	166	6777	6943	0.02390897306639781	0.8793154322809088	0.9094190275412657	0.8900130471724608	0.8654626769100598	0.9179347072562899	0.6477181846482343	0.689960247446437	0.6566190699703799	0.41825735441562345	0.6660816703597455	0.5906421435803103	0.6493294648486563	0.6376723887950426	0.3178592490325278	0.6276377519874494
phecode_041.12	235	Methicillin resistant Staphylococcus aureus	infectious diseases	128	5230	5358	0.02388951101157148	0.632527784416826	0.7707728847992352	0.7203154875717017	0.6773040152963672	0.7267626673040153	0.1971565336800014	0.20952439757835772	0.2085038439467039	0.12784258046974215	0.21193948622850048	0.10340258546058005	0.11668780640382301	0.121941804362915	0.056064673283953925	0.1419291705103271
phecode_296.1	236	Bipolar	mental disorders	148	6093	6241	0.02371414837365806	0.9288183326089463	0.9560640062445117	0.9292589520928871	0.7865791784564348	0.9191850202680528	0.7619332675203333	0.801622918085637	0.7916394878913542	0.2571189821036579	0.6128712070376636	0.693259754673767	0.7639262849156218	0.7183473306332212	0.17677343690703376	0.603898411402464
phecode_420.2	237	Pericarditis	circulatory system	165	6812	6977	0.02364913286512827	0.7449369999080291	0.7486687206842638	0.7574287755838386	0.7243454145413126	0.736912889373112	0.24386925509443536	0.3235959357033114	0.28632440034067186	0.18166895412616318	0.307307966957537	0.13516355310101916	0.1871169564775991	0.17754235226495155	0.08530725298356553	0.1779659307087533
phecode_433.2	238	Occlusion of cerebral arteries	circulatory system	152	6299	6451	0.0235622384126492	0.5477439431913116	0.5644496658312448	0.569718671679198	0.6521762740183793	0.6605534670008354	0.07892749496209585	0.08443370015831317	0.07918718259233157	0.09918328796516052	0.12901056848997203	0.03933729229313019	0.042051837407662995	0.037594175331581534	0.05161131673257831	0.0629650852724817
phecode_071	239	Human immunodeficiency virus [HIV] disease	infectious diseases	164	6798	6962	0.02355644929617926	0.9893625456554653	0.9846533054915722	0.9856414009859428	0.9056824460565877	0.9870700851756973	0.9722776340480098	0.9132910172056146	0.9716165036763256	0.3895593442132091	0.9106038367485145	0.9560376889459445	0.9479730890624002	0.9524302791576776	0.33602632290552	0.9386530932824024
phecode_426.2	240	Atrioventricular [AV] block	circulatory system	103	4282	4385	0.02348916761687571	0.7601071569719398	0.7833480041677146	0.788422017030144	0.8046949664067833	0.8336911220493659	0.2239471479627406	0.2685937784870485	0.2493613275527964	0.2104743127252214	0.2881644082360896	0.14346855368724334	0.17476768355720834	0.14134422245101122	0.09818514829882674	0.18723483124481394
phecode_204	241	Leukemia	neoplasms	166	7015	7181	0.0231165575825094	0.9195312607327829	0.9083669340989957	0.9087546880795703	0.82522461568051	0.9216970504595349	0.8166437172732011	0.8283733784960017	0.8377839184158951	0.3556700851874705	0.6775688346367588	0.7523999816796311	0.7797764465032149	0.7572129625631835	0.30088907108768354	0.6803878128408188
phecode_345.1	242	Epilepsy	neurological	140	5951	6091	0.02298473157117058	0.8417626728110599	0.900866215437788	0.8756950844854071	0.833792242703533	0.9013584869431643	0.5201728549565754	0.570631537762736	0.5309735635392634	0.2974119345944554	0.5514960462463082	0.42960021703833856	0.5580616128710408	0.48591696851336	0.20831474216011853	0.4840293298262671
phecode_575	243	Other biliary tract disease	digestive	166	7111	7277	0.02281159818606568	0.6431876550069795	0.755773544120238	0.6760750538712782	0.7397688617236098	0.7751782156748479	0.18040380815376544	0.23395644982958683	0.1896147683157835	0.16390295031601126	0.284019655567191	0.08625209146314912	0.1405085878957641	0.11008224550513504	0.07863290072416838	0.18432193865630625
phecode_288.2	244	Elevated white blood cell count	hematopoietic	163	7016	7179	0.022705112132609	0.519737464193342	0.6137066496092555	0.5630562199293601	0.5801843173790917	0.6138206746947743	0.07233282663950238	0.08448744720784948	0.06956611495625419	0.07226068718292791	0.09780046818925595	0.03315718156889274	0.037839225722350475	0.031095271364552216	0.03219608472527193	0.04631122534547571
phecode_433.21	245	Cerebral artery occlusion, with cerebral infarction	circulatory system	144	6302	6446	0.02233943530871858	0.5359429546175818	0.5781603723685602	0.5887443139743996	0.6545677738989386	0.6647431150604747	0.06705509438356898	0.08018654962532976	0.08532055582269613	0.09550034785871403	0.1257126074389343	0.029678049186190603	0.03800411051251466	0.03918391476610738	0.048899071491067765	0.05187006027379938
phecode_287.32	246	Secondary thrombocytopenia	hematopoietic	129	5666	5795	0.02226056945642795	0.5685899698607076	0.6460099378207391	0.5927752586277119	0.6321024192891471	0.6744321051345408	0.10311693583708974	0.08500554375974839	0.08777015541691895	0.0941344465303286	0.1439157000006647	0.04181392819671808	0.04157946464173186	0.039502014083656285	0.04561262076688132	0.06527957164478405
phecode_535	247	Gastritis and duodenitis	digestive	158	7029	7187	0.02198413802699318	0.5596978590849344	0.573867151628644	0.5767328087581253	0.5784784918162666	0.6147105533248105	0.07396917207076764	0.07703145123615303	0.06982114757380987	0.08476068054195739	0.12314650268454898	0.03464777576501522	0.0351936722636511	0.03508108922558558	0.03969373497938882	0.05898073041818407
phecode_502	248	Postinflammatory pulmonary fibrosis	respiratory	103	4616	4719	0.02182665819029455	0.7655358452206373	0.8227773796827089	0.816611118517531	0.7474628382882282	0.8436900079989335	0.509608259827329	0.5346253489935712	0.596275277548154	0.15148784378503277	0.4290212610820571	0.3837962064599722	0.3936814796583958	0.4785999050867945	0.06915658465273175	0.36191414426237134
phecode_519	249	Other diseases of respiratory system, not elsewhere classified	respiratory	158	7226	7384	0.021397616468039	0.5442556240299621	0.5684385149267589	0.5646843150788118	0.6343282170222159	0.6499395642318351	0.06905261068637404	0.06142701865630424	0.06800143705317845	0.09120653716331652	0.10007882244295681	0.029651011545313685	0.03188782543877233	0.029434240449299966	0.042971748671880444	0.04245463412666865
phecode_599	250	Other symptoms/disorders or the urinary system	genitourinary	155	7116	7271	0.02131756292119378	0.5762501621481385	0.6449045848286995	0.6117825845692625	0.6298197633357836	0.665559735374238	0.0908972500233717	0.09057792858966322	0.0878319120007801	0.08228766757430167	0.13414343192906975	0.03847838109428962	0.04213951805465155	0.039321012905852236	0.040580256931528474	0.06990318410088751
phecode_338.2	251	Chronic pain	neurological	158	7257	7415	0.02130815913688469	0.632593279872755	0.7489153827640211	0.7315963877484818	0.708847853612426	0.7643693035358626	0.16860118742260732	0.18156655676591366	0.1938126807334822	0.12254208649414398	0.18861984937297047	0.0821030484197015	0.0928001647790116	0.09707660577085031	0.05691227459366233	0.102915626214921
phecode_585.34	252	Chronic Kidney Disease, Stage IV	genitourinary	91	4191	4282	0.02125175151798225	0.8732207309990043	0.9027179098904746	0.8962692914039163	0.8169173166279455	0.8720036093594424	0.5235235828890302	0.5309352648702612	0.5599645391888408	0.27180107126626496	0.4351709576831759	0.5090602887686546	0.504520197791373	0.4956448298534506	0.17555386813611507	0.40335110644379724
phecode_441	253	Vascular insufficiency of intestine	circulatory system	137	6332	6469	0.02117792549080228	0.594247072610252	0.6064285845074936	0.6092772391441676	0.6575416334789017	0.6636747324379504	0.10550749367722267	0.07815860859176514	0.10149943432936501	0.10042348601905099	0.14645702309915207	0.04404541071000688	0.03586695395262459	0.046195954782933285	0.04283172120896187	0.061193015788717435
phecode_963	254	Poisoning by primarily systemic agents	injuries & poisonings	141	6540	6681	0.02110462505612932	0.7314457078864625	0.7752304345953396	0.7660457854158591	0.7787504845587285	0.8088508420553905	0.20472877287897948	0.24792916809855106	0.23056836925260876	0.23882536318852432	0.30562458859286706	0.1067508733081364	0.1478841201007897	0.13129624017942024	0.14208646987278978	0.17497258879518676
phecode_411.1	255	Unstable angina (intermediate coronary syndrome)	circulatory system	101	4720	4821	0.02095001037129226	0.8552571452309737	0.9119254735792621	0.9031260385510136	0.843444666001994	0.8072507477567298	0.40374109075408277	0.4958278057952613	0.48113741375692415	0.2606085550822857	0.1968341890157547	0.2891052220788681	0.4263979195037893	0.433297342012009	0.1485586005140121	0.12209057989506211
phecode_573.2	256	Liver replaced by transplant	digestive	139	6514	6653	0.02089283030211934	0.9939192508443353	0.9925845431817185	0.9931817184964253	0.9732926882758016	0.9939221018465723	0.9153209965465886	0.916105292010559	0.9397706366150544	0.6843909591311007	0.8519753380041601	0.9553171206293244	0.948345104982596	0.9669075920037982	0.6602451041381385	0.8937497741451592
phecode_394.7	257	Disease of tricuspid valve	circulatory system	132	6190	6322	0.02087946852261942	0.6621985607284476	0.7494384882753219	0.749731727615411	0.8066456160963431	0.8410980564938562	0.16719172564036014	0.1744772308848387	0.1683986655966027	0.1777919499918677	0.2502862966508441	0.10085231463376423	0.0959539584050399	0.09163026770300654	0.09101561107067883	0.1359127503924448
phecode_292	258	Neurological disorders	mental disorders	140	6609	6749	0.02074381389835531	0.5638186730062675	0.6098290468986385	0.5987601037389237	0.6711061162740437	0.6588463367192565	0.06919093082588865	0.06860791119960953	0.07384998314215208	0.10354078602219538	0.10202281628570357	0.02965604671386247	0.0339276008664157	0.031747087228553836	0.046580368044799154	0.06115668666165252
phecode_440.21	259	Atherosclerosis of native arteries of the extremities with ulceration or gangrene	circulatory system	134	6329	6463	0.02073340553922327	0.8145096790926882	0.8679236518827662	0.8615998208012072	0.8582679021951852	0.8998929523001108	0.3051420095117662	0.34680540197737947	0.31211132156410143	0.19243579549823542	0.41997719465129946	0.159685510815577	0.2228943169408871	0.21813460539751267	0.11465885513003013	0.3173590187851876
phecode_710	260	Osteomyelitis, periostitis, and other infections involving bone	musculoskeletal	149	7075	7224	0.02062569213732004	0.6746726964386659	0.7902338420953458	0.7578907103825137	0.6550058413416243	0.7357214999057847	0.19431737127905568	0.20940505498233464	0.22275612621580015	0.10345825061614104	0.2681274579714525	0.10510902924518106	0.12722877797135976	0.12063259926153583	0.053838655218296894	0.1421439947117446
phecode_710.1	261	Osteomyelitis	musculoskeletal	149	7075	7224	0.02062569213732004	0.6746726964386659	0.7902338420953458	0.7578907103825137	0.6491377426041078	0.7326851328434144	0.19431737127905568	0.20940505498233464	0.22275612621580015	0.10401006103285707	0.2745229014750129	0.10510902924518106	0.12722877797135976	0.12063259926153583	0.05268778381076569	0.1474892527646962
phecode_427.7	262	Tachycardia NOS	circulatory system	90	4283	4373	0.02058083695403613	0.5640771864301276	0.6254103122730574	0.6074312688038178	0.5825822180724142	0.514627035999585	0.09260975934646459	0.08141551809869561	0.09711436194091431	0.09631340883138274	0.0705767935598567	0.04022739084363637	0.03468030908433997	0.044585288234495965	0.034980730752635456	0.02976131357195214
phecode_496.1	263	Emphysema	respiratory	119	5671	5790	0.02055267702936096	0.8069616831217677	0.8519778443817584	0.8433633051245886	0.6746897038081805	0.7678473201692525	0.42716095061061576	0.45845013740116586	0.4738219570424202	0.09866627609714272	0.23674046178450317	0.2717412975260086	0.3579872979423826	0.36442645815299946	0.04592352950589361	0.16750500797678713
phecode_851	264	Complications of transplants and reattached limbs	injuries & poisonings	137	6575	6712	0.02041120381406436	0.8673783014210655	0.938841064565041	0.9375215980817377	0.8822234563983216	0.9418808843753306	0.3887964241630086	0.45317625332684097	0.4384829035045514	0.25628773926181414	0.44355221217593677	0.27497762468068854	0.3222192570254046	0.32069279345232743	0.1639778690776413	0.31381736323239634
phecode_963.1	265	Antineoplastic and immunosuppressive drugs causing adverse effects	injuries & poisonings	136	6542	6678	0.02036537885594489	0.7175207258079018	0.7838986098872445	0.7587261945438524	0.7812334777995575	0.8184410236121352	0.19215420311480777	0.2700853999606111	0.22377939533696634	0.2337057044983079	0.30567581756292045	0.09347015968424426	0.15045510847872257	0.12565559809538812	0.13893786335482747	0.1848959285035744
phecode_295	266	Schizophrenia and other psychotic disorders	mental disorders	126	6096	6222	0.02025072324011571	0.8913271257759446	0.9073915239761696	0.8822087343248761	0.749322480523268	0.8852830896137982	0.8084351573191155	0.8297035501418435	0.8212973849683548	0.22183778530515305	0.6565875514055581	0.7576920911197094	0.7532046896091933	0.7329752082410194	0.1144915201522482	0.6173515840797849
phecode_962	267	Poisoning by hormones and synthetic substitutes	injuries & poisonings	135	6535	6670	0.02023988005997001	0.5968367503059976	0.667453560371517	0.679593113255094	0.7005404456764346	0.7315420476636186	0.09879331286661815	0.09932399735219007	0.11350935937796916	0.11710197378760673	0.170349390179751	0.04550467695267568	0.04316530889080585	0.05511432009888284	0.05076412085657385	0.07617640579335438
phecode_426.3	268	Bundle branch block	circulatory system	88	4279	4367	0.02015113350125944	0.7121675870858114	0.7718234919286321	0.7561023789294817	0.7707519116397621	0.8103302888700085	0.18840364667547274	0.20303160741462478	0.19104088300991964	0.14728740836060303	0.2772843951142484	0.10367138004701885	0.11351366148549677	0.1073423569076321	0.08388769321501476	0.15772278849711677
phecode_415.1	269	Acute pulmonary heart disease	circulatory system	138	6741	6879	0.02006105538595726	0.5840857011423093	0.6252400053310633	0.6303126840614104	0.580071711400307	0.6254498084686521	0.09249316171086124	0.08292059370549414	0.11162453058775723	0.07452114667891738	0.16625137104625481	0.036430213763296124	0.037152732234569386	0.0501494358568667	0.029963948732211636	0.07062459442592826
phecode_536	270	Disorders of function of stomach	digestive	144	7040	7184	0.0200445434298441	0.6841500946969696	0.8316696259469697	0.8039660274621212	0.6945557133838384	0.7588072127525253	0.32062840150197425	0.43074363908389757	0.42688527231097834	0.26624084020548017	0.4113097323311976	0.23884990292521951	0.31509068952990654	0.33563993401571784	0.1454950085602841	0.28485902882007674
phecode_415.11	271	Pulmonary embolism and infarction, acute	circulatory system	137	6741	6878	0.01991858098284385	0.5944318333268844	0.6123025034501438	0.6219360358385032	0.5668304678867923	0.6172365315414081	0.08694535895395702	0.09173902236640324	0.10769172780189457	0.06476870478131416	0.16070347854896794	0.03685801134039155	0.0400267220096538	0.0532798524334989	0.027426712597745376	0.06564812613344126
phecode_202	272	Cancer of other lymphoid, histiocytic tissue	neoplasms	142	7019	7161	0.01982963273285854	0.9277494883832912	0.9410519240800931	0.9204090927330365	0.7592155210465069	0.9081040086673889	0.8145271806121029	0.7976401183468971	0.8267409747025039	0.25703470044128646	0.6487397048587075	0.7658211383121449	0.7803131598113344	0.7773911873949813	0.17210769569510098	0.6183087233899048
phecode_275.5	273	Disorders of calcium/phosphorus metabolism	endocrine/metabolic	145	7196	7341	0.01975207737365481	0.46242471083630937	0.5956716821369558	0.503841555811067	0.6053431510656605	0.6450509034699643	0.054239779485502335	0.0861594945815638	0.05526485472443028	0.061109470945337696	0.08183547945192765	0.026356118529045965	0.03709262314614312	0.022999374126337277	0.02663491884626725	0.037929993214400604
phecode_250.23	274	Type 2 diabetes with ophthalmic manifestations	endocrine/metabolic	100	4968	5068	0.01973164956590371	0.9703921095008051	0.9798329307568439	0.9757069243156199	0.9504549114331723	0.9783510466988727	0.6972921661476603	0.7609229148731066	0.7498442463299885	0.43895650131146025	0.7290885718671115	0.7285768619070542	0.7831794291094161	0.7621908798428221	0.3519326799190141	0.7340172371042031
phecode_519.2	275	Respiratory complications	respiratory	144	7230	7374	0.01952807160292921	0.5546701629014907	0.5759745274319963	0.5657755109881666	0.6349185492546489	0.6468142000922084	0.07318234253893831	0.05992720728547481	0.06379852012433794	0.09490021517380544	0.09633827954581244	0.029297961181442376	0.025608956886225734	0.027806366632134656	0.044684920969433266	0.0392308432621698
phecode_555	276	Inflammatory bowel disease and other gastroenteritis and colitis	digestive	130	6560	6690	0.01943198804185351	0.861874296435272	0.9089108818011257	0.8753541275797374	0.6694099437148218	0.8247631332082552	0.6596756863789623	0.7122982448944138	0.6956742189309194	0.11348387280797437	0.42373448355085025	0.5509358849099585	0.6433920376420075	0.5805054841990831	0.049690977967988756	0.3630386963492398
phecode_189.1	277	Cancer of kidney and renal pelvis	neoplasms	142	7223	7365	0.01928038017651052	0.9375996287804346	0.935372116419447	0.9416226038400948	0.7776823733096252	0.9133284201332024	0.8251152013245758	0.8424222089648253	0.8321658764243152	0.17183784773649063	0.6953259519228323	0.7630710176879753	0.7624767206216126	0.7720805327488457	0.07815644149412854	0.5932660078113624
phecode_430.2	278	Intracerebral hemorrhage	circulatory system	124	6317	6441	0.01925166899549759	0.7146478571209753	0.6866479796587324	0.6966138733163822	0.7354210703673069	0.7520320844693605	0.17635287490464369	0.21585445939655906	0.1899538767910715	0.2381360259965895	0.29416426757454395	0.08898404344903268	0.12684932439833665	0.10896265403044389	0.10371226254802514	0.15786421465352984
phecode_593	279	Hematuria	genitourinary	119	6089	6208	0.01916881443298969	0.57973973727422	0.5726986863711001	0.5552712096332786	0.5965019157088123	0.6389310344827586	0.07898322994142244	0.059426051078309186	0.07291083541425111	0.0625211162670247	0.11600450638714536	0.031656886629049606	0.026084309925995707	0.03283282452775865	0.03042267657090739	0.04775728157138976
phecode_250.11	280	Type 1 diabetes with ketoacidosis	endocrine/metabolic	96	4969	5065	0.01895360315893386	0.9884519617706237	0.9855923038229376	0.9812265258215962	0.9503060026827632	0.9825301810865191	0.8960726056428461	0.8962946068847345	0.883076328796354	0.6553347947789738	0.8650911370317763	0.9310775319111316	0.9359657665737615	0.9193896039949382	0.6527101095225128	0.8990936007118562
phecode_288.1	281	Decreased white blood cell count	hematopoietic	135	7017	7152	0.01887583892617449	0.6828239987930196	0.7372437262166195	0.7225709520057667	0.7575939181600255	0.7874691968551456	0.19283774768332446	0.275559004436697	0.23396928892739052	0.23929757927480294	0.29359397088052414	0.10018961808982264	0.16330638985149476	0.1462172107981017	0.12998172082651432	0.1552215732139809
phecode_285.22	282	Anemia in neoplastic disease	hematopoietic	92	4794	4886	0.01882930822758903	0.7355222107344326	0.7760325406758448	0.7527285012062179	0.7641209120095772	0.8094710779779072	0.17996405973260807	0.2128175347578051	0.19161498664492363	0.2500219631377538	0.26688599952109726	0.0923217602951426	0.09219229826659747	0.10003176280682648	0.13252973058746953	0.1601849924548276
phecode_480.13	283	MRSA pneumonia	respiratory	114	6051	6165	0.01849148418491484	0.6144919469857725	0.6515363922032443	0.7024130054150578	0.7159645644183161	0.721360489790239	0.10341617000318917	0.08611710355688357	0.1139488409416282	0.144659951207342	0.1907908507626844	0.03866216558662027	0.03874771279373691	0.05150281166711087	0.05960725781800049	0.08645929819381752
phecode_459	284	Other disorders of circulatory system	circulatory system	123	6540	6663	0.01846015308419631	0.5241654335602249	0.6143792542172241	0.5661418565650587	0.5187511097957975	0.5660816809707014	0.0749104687563393	0.06870688236635414	0.07371837513981916	0.05323659641004148	0.0939965383992471	0.03101431883218827	0.03494853370005194	0.029936207346421207	0.024110400838043493	0.056472671837217187
phecode_250.12	285	Type 1 diabetes with renal manifestations	endocrine/metabolic	93	4971	5064	0.0183649289099526	0.979939576522141	0.9865236815528663	0.982697146574006	0.9651914551274371	0.9864380958901765	0.8456903643305005	0.8503322180555025	0.847736115931392	0.5891461777511242	0.864350391555115	0.8628776820796735	0.8652228159431009	0.8432560354209986	0.6122440672343378	0.8699796721946224
phecode_537	286	Other disorders of stomach and duodenum	digestive	131	7034	7165	0.01828332170272156	0.7065428955463076	0.780230008357674	0.7582648348713177	0.7886594118610041	0.8177294698477524	0.2194471345036821	0.2458069607323809	0.25795437448076525	0.21866380848937955	0.23747786847174465	0.1314993876458269	0.1432721937045897	0.15731123506115546	0.11646479320482028	0.1406353767265348
phecode_656.8	287	Perinatal jaundice	pregnancy complications	135	7278	7413	0.01821125050586806	0.9991788306419023	0.9996916573719348	0.9983645313030406	0.8002941984708145	0.8404082407901331	0.9291424684499601	0.9409651798814617	0.9235292882058546	0.568824550841501	0.6050736968989456	0.9486554955416788	0.983140962569497	0.9618394624632622	0.38502638258177985	0.5092409201552173
phecode_568	288	Other disorders of peritoneum	digestive	129	6958	7087	0.0182023423169183	0.627944148406925	0.6480334755787472	0.6403973290291198	0.7159789506268379	0.739922612598669	0.11954954605819273	0.12032798722230073	0.10738863978331036	0.13279538865461157	0.171199596525995	0.04466079895864825	0.051531119533613855	0.04330637631922259	0.06359120646406911	0.09754601911649527
phecode_442.11	289	Abdominal aortic aneurysm	circulatory system	117	6339	6456	0.01812267657992565	0.7859247179596855	0.7890204779981821	0.8507776827246966	0.7249649788803936	0.8167550660321874	0.33834625468944096	0.4251915927191323	0.43053461102566054	0.12129299111093934	0.3870420380088757	0.2162493803362273	0.28785966885547803	0.30082149123146923	0.056739133122750834	0.23896369309490234
phecode_588	290	Disorders resulting from impaired renal function	genitourinary	77	4188	4265	0.01805392731535756	0.9233561090294614	0.9613517253202066	0.9454081257806186	0.8246075478167169	0.9118580559841305	0.6268645141401024	0.6993656325102695	0.6849555643769437	0.2915208197132332	0.538475387296142	0.611805581514349	0.6972274755250463	0.6586759232296479	0.19876340363077194	0.49769620209145626
phecode_681.5	291	Cellulitis and abscess of leg, except foot	dermatologic	130	7139	7269	0.01788416563488788	0.5860262874380522	0.6670655031243267	0.6688200818789054	0.588596854126266	0.6502434820081879	0.09724267371596951	0.09184661332123963	0.10479810603969959	0.06162429532771362	0.1524455805856681	0.03582404006288036	0.03801790037855052	0.04545784756030495	0.024595389253323573	0.07775633570650088
phecode_510	292	Other diseases of lung	respiratory	133	7307	7440	0.0178763440860215	0.5888219003504644	0.6089631889812024	0.6011847576567083	0.613706916975059	0.6592395167022033	0.12212975982964377	0.10903348633969115	0.10179029212946653	0.07841776523599402	0.11257113890139626	0.054529427071902115	0.047948933419199716	0.04716818546780657	0.03066266572739115	0.05876849765605649
phecode_411.3	293	Angina pectoris	circulatory system	86	4728	4814	0.01786456169505608	0.8495273088576712	0.8817106402235076	0.89037549679298	0.7547278951717625	0.8035729744618896	0.3275018911703259	0.354876658280164	0.3731769698434297	0.14833229291709119	0.27009299793321156	0.20418871367267727	0.26281253975313074	0.27647503392966216	0.08271818220196035	0.15909986939716306
phecode_760	294	Back pain	symptoms	132	7310	7442	0.01773716742811072	0.6124244496953115	0.6898314886208183	0.6653038593873067	0.6150126435352153	0.6996289847863035	0.13748184529526178	0.1346604086832907	0.15714209230543288	0.09363773238980704	0.14029103314600797	0.05055076478405734	0.0558089118068266	0.0659297366778685	0.03536336033568179	0.06942946038425185
phecode_960	295	Poisoning by antibiotics	injuries & poisonings	118	6547	6665	0.01770442610652663	0.554563432488119	0.6287025149353406	0.5988887795988942	0.6199419152438834	0.654976548667985	0.08646296266029772	0.08128658091232321	0.06893992030137029	0.09593373041763474	0.12640927840554259	0.03326075126986203	0.037349555430894736	0.028100055934358402	0.0433123333115741	0.047398940510581716
phecode_253	296	Disorders of the pituitary gland and its hypothalamic control	endocrine/metabolic	128	7102	7230	0.01770401106500691	0.6559589288228668	0.7417144818361026	0.6890864809208674	0.6440751724866235	0.7005654217121938	0.21345179174148518	0.21637215290952938	0.22477096972639674	0.0974179081349943	0.2594623456199514	0.12341575675652654	0.13508665029702974	0.10829511623570325	0.03864940783558247	0.1602666656834426
phecode_480.12	297	Pseudomonal pneumonia	respiratory	109	6064	6173	0.01765754090393649	0.7162967738066682	0.760318421683857	0.7740993043895419	0.7712053250179899	0.8104263612377068	0.21447056046743096	0.22443174447504224	0.2381484441358551	0.14354083811412863	0.240446224490507	0.125492323361477	0.10556595433281567	0.14597745540847631	0.0672623708025452	0.14160993864624194
phecode_747	298	Cardiac and circulatory congenital anomalies	congenital anomalies	131	7317	7448	0.01758861439312567	0.7234680778818522	0.7430373011337756	0.7546541528982087	0.6736399248014443	0.7560117435629871	0.2846576240755764	0.36268031728496264	0.2986503121329814	0.24139655694448806	0.3761929324023346	0.16196725282640057	0.2235764777101282	0.197324619070857	0.12510204469601713	0.2749850190511619
phecode_569.2	299	Gastrointestinal complications	digestive	122	6953	7075	0.01724381625441696	0.6798007515429261	0.6885429779770577	0.7026667043852577	0.7476612116154401	0.7577410335836905	0.20312352092719224	0.17099567043819652	0.17543381483047402	0.16067207036972875	0.23511086791689167	0.1191754210866993	0.10559980141182143	0.08939601860762933	0.07939306957255454	0.12483169792718479
phecode_197	300	Chemotherapy	neoplasms	118	6775	6893	0.01711881619033802	0.8541214755968223	0.9031031757148861	0.8852963100074039	0.8236357633121886	0.8869489524343145	0.4507443267782761	0.4796180013373895	0.46761910505690296	0.23199568317392205	0.36978123151038256	0.36493918240275053	0.41381134422464166	0.38322759786850813	0.13490684673559353	0.29029234925489816
phecode_394.1	301	Mitral valve stenosis and aortic valve stenosis	circulatory system	107	6185	6292	0.01700572155117609	0.7972036617930572	0.8323388535642011	0.8279975093101507	0.8118487384895403	0.8881566500221527	0.3272643234069605	0.31175433464585534	0.33211459927796394	0.13219555416539744	0.3588565244710555	0.20600282938437997	0.1785932015644829	0.22108981785456594	0.06416495039323339	0.2733821001824667
phecode_295.1	302	Schizophrenia	mental disorders	105	6103	6208	0.01691365979381443	0.9550767823141028	0.9753097257597865	0.9495867232127402	0.77408195059225	0.9355251118969312	0.9082795771832924	0.9047216206524606	0.9055350240317022	0.23117197877653564	0.7183507029040326	0.8744926899986571	0.8684375850533123	0.8389550074612339	0.12484493935242687	0.701237743102506
phecode_250.13	303	Type 1 diabetes with ophthalmic manifestations	endocrine/metabolic	85	4971	5056	0.01681170886075949	0.991819304383618	0.9912472637467492	0.9838720088308481	0.9710696177664689	0.9964424030384105	0.888084064835052	0.8827544184299326	0.8922547939815888	0.5803465679162859	0.9143846666153558	0.9219235790164365	0.9177442959996398	0.9188848582462277	0.5827326751015866	0.9332495378849361
phecode_327	304	Sleep disorders	neurological	116	6785	6901	0.01680915809302999	0.6873238005223736	0.744766862810858	0.736662703131193	0.6384549325690824	0.7190884884701769	0.2650709119482444	0.37331317245693013	0.31768619130006986	0.08805354697511533	0.21346286437757253	0.15272910145592736	0.2580631819511389	0.22502127576261238	0.03301295681332809	0.11638182598036284
phecode_344	305	Other paralytic syndromes	neurological	101	5959	6060	0.01666666666666666	0.8395828398473484	0.8755941571259376	0.8624131464666404	0.7796683774180813	0.8404612449006448	0.5282979844656988	0.5290309204850805	0.5831500940735999	0.16349716328712724	0.4681600930272615	0.47264771903985814	0.4767031630924304	0.47099273373598055	0.09580395790686311	0.3670465640773771
phecode_560.4	306	Other intestinal obstruction	digestive	111	6573	6684	0.01660682226211849	0.5829118497109826	0.6395570754921986	0.6100955061063063	0.6922340171237342	0.7113911947498804	0.09142336080050163	0.09771672058855443	0.08383914048349207	0.11842610394552666	0.16814690957080478	0.03461356173366854	0.03753501078850595	0.03539285765787858	0.053666732542796455	0.07806122874303066
phecode_200	307	Myeloproliferative disease	neoplasms	118	7009	7127	0.01655675599831626	0.7571783650475108	0.8143115162358858	0.789129330979956	0.6010599869435915	0.7230634202954617	0.4749990172198483	0.4630977353636996	0.5054530787855454	0.1084401620604079	0.32326469641722905	0.3658399657792355	0.36330653470880003	0.34477940183580386	0.04813617304218002	0.20427689084539194
phecode_365	308	Glaucoma	sense organs	122	7251	7373	0.0165468601654686	0.8106437568381362	0.9091893248216433	0.8806809653413868	0.6672126626459179	0.772069660828443	0.4329607087367805	0.4453569479496566	0.4983658316705961	0.06933531345433852	0.32268841099302437	0.2669572017754101	0.2973187689068055	0.3590766058107041	0.028988431069750683	0.22482550282188063
phecode_578.2	309	Blood in stool	digestive	116	6902	7018	0.01652892561983471	0.5262924789416361	0.5140926168327021	0.5492660797969604	0.6143441681071953	0.6660643091957353	0.05639924245259578	0.0454612042879116	0.05246322325803973	0.06856482037005168	0.10729062547587417	0.024147975907276565	0.021037433091420272	0.02069117692468514	0.030837494229090896	0.04010266981118072
phecode_747.1	310	Cardiac congenital anomalies	congenital anomalies	122	7319	7441	0.016395645746539442	0.7160046582459912	0.7376419869210785	0.738397832123981	0.659194884887575	0.7544027143241064	0.308037725622085	0.3898309981404532	0.3301303509915202	0.2544420690298047	0.38662042856414536	0.17190710683176444	0.2539929926158347	0.22160357414431628	0.13349219329900916	0.26326666132669196
phecode_427.8	311	Sinoatrial node dysfunction (Bradycardia)	circulatory system	71	4289	4360	0.01628440366972477	0.7772131572131572	0.7874028749028749	0.8004467754467754	0.7714594664594664	0.8329318829318829	0.22191670107336284	0.23680146196607765	0.27730103631922576	0.20799417240152107	0.25333163973375444	0.12679015716650208	0.1306302969132932	0.189952995690421	0.10102603179161478	0.20145137558056533
phecode_456	312	Chronic venous insufficiency [CVI]	circulatory system	105	6366	6471	0.01622624014835419	0.7078571894320654	0.7689274980883112	0.7392041446600157	0.6672825565059662	0.740598936567496	0.25559629816306684	0.21560168526716378	0.26243291075651765	0.08153605698099768	0.2360304061883046	0.1380322798591025	0.08978315054074865	0.13223483505685776	0.04074422296473442	0.14836920106783705
phecode_255	313	Disorders of adrenal glands	endocrine/metabolic	117	7104	7221	0.01620274200249273	0.6937118262330126	0.7560565067185829	0.7351790349671705	0.6871540502366773	0.7741291609406016	0.24931438707645118	0.29246568911718374	0.2698465092733089	0.08697107432670671	0.2708618796065632	0.15012386697897617	0.19759622055617904	0.14932840573618308	0.038761240432163224	0.16000802897091454
phecode_286.6	314	Defibrination syndrome	hematopoietic	93	5677	5770	0.01611785095320624	0.629107866869515	0.6632965608207865	0.6541451514992542	0.6637923152443548	0.6740806247330121	0.11389953951407966	0.10994576081139616	0.09524416891383516	0.10372524365383261	0.11184630778762036	0.04438575462638267	0.04733911916387429	0.037285608714142035	0.04083009457882499	0.046572384242533404
phecode_291	315	Other specified nonpsychotic and/or transient mental disorders	mental disorders	108	6596	6704	0.01610978520286396	0.5779597062192574	0.6053593086719224	0.5962982615726703	0.6503273588931564	0.6558497855041214	0.08345735883700224	0.06858696108897674	0.07359895522553891	0.0693573553481872	0.10440290532201157	0.030169479076305822	0.02739866480986989	0.03407648905537292	0.03492441771486366	0.03933826859561114
phecode_714	316	Rheumatoid arthritis and other inflammatory polyarthropathies	musculoskeletal	118	7219	7337	0.01608286765708055	0.8718179257242125	0.8896347246349594	0.8891114606319546	0.5950847457627119	0.7784989905629373	0.6920267671519358	0.7029691077022714	0.7301843732345942	0.059091460865545405	0.47486003786091463	0.5702328890474189	0.6257554901300694	0.585929397071349	0.023691970738349794	0.3420125435482301
phecode_433.5	317	Cerebral aneurysm	circulatory system	103	6320	6423	0.0160361201930562	0.9325112585199611	0.954463546738072	0.930678858325219	0.8980215433300877	0.9366607838364168	0.739499494276843	0.7842404827293216	0.7670144814848037	0.3401844816141152	0.5414808049265015	0.6883138425691298	0.7822615941736035	0.7347921702438832	0.2188022124713937	0.4928737326620116
phecode_202.2	318	Non-Hodgkins lymphoma	neoplasms	112	7020	7132	0.01570386988222097	0.9315702584452584	0.9394548738298738	0.9230583536833536	0.7946688034188034	0.9243152218152217	0.8603670917442324	0.7943726266839456	0.8587471612017878	0.2833583401872649	0.658679414233422	0.814864039491044	0.7792954086188354	0.819571125387789	0.19428442931376882	0.6620732027970295
phecode_962.1	319	Adrenal cortical steroids causing adverse effects in therapeutic use	injuries & poisonings	104	6544	6648	0.01564380264741275	0.630726619804401	0.6889975550122249	0.6947703122061313	0.7422195316908031	0.7670508510438216	0.10971657433808428	0.1096672352085117	0.10563768977970797	0.12144708505934014	0.18260855430737882	0.045194855656965696	0.04481296595456363	0.04668799717301746	0.051427937079275204	0.07806121537871832
phecode_427.41	320	Ventricular fibrillation and flutter	circulatory system	68	4284	4352	0.015625	0.5865202943922667	0.6328383314109958	0.5877883506343714	0.656741912451255	0.6570206513978141	0.08235321060132417	0.07886286567972063	0.06252435766474497	0.10097995716935458	0.08800472908546243	0.03770361441984967	0.035745649208710595	0.028237070854676836	0.03595749201642979	0.035060024602472636
phecode_714.1	321	Rheumatoid arthritis	musculoskeletal	111	7219	7330	0.01514324693042292	0.8759440542144836	0.9021750098931539	0.9074398990898298	0.6155030668777206	0.8200677681044717	0.6902713088724314	0.7215682438312723	0.7317414325404004	0.05642621175642736	0.533064847985967	0.574792873746949	0.6447091535695464	0.6030641822594295	0.02411748036285632	0.39249022753234475
phecode_155	322	Cancer of liver and intrahepatic bile duct	neoplasms	105	6854	6959	0.01508837476648943	0.901195005257913	0.9407196458754287	0.9132942614421548	0.8862330769527228	0.9344335493390445	0.6657792094825223	0.6925435667896213	0.7260079494448461	0.2847056179631455	0.4737480582995306	0.5582679864285329	0.6378499481479923	0.6688024872811791	0.16871375996618665	0.42074506724930616
phecode_856	323	Vascular complications of surgery and medical procedures	injuries & poisonings	100	6569	6669	0.0149947518368571	0.5821561643835617	0.5290356164383562	0.5734660578386606	0.5859391171993912	0.5941887366818873	0.06156397670476418	0.04530931721409308	0.057851484019876054	0.05803622523456132	0.06044267656407964	0.0250091211737785	0.018023279302854463	0.02175972537679817	0.0221473863374134	0.024766420865996612
phecode_426.24	324	Atrioventricular block, complete	circulatory system	65	4289	4354	0.01492880110243454	0.7073963410327047	0.7641929787384333	0.736751430387794	0.7976718231263686	0.8290400508582327	0.17885659411669078	0.17478517688069362	0.1741912017969234	0.16184644037680657	0.2428555181819245	0.08590200609591216	0.11744890276901111	0.08912825287021148	0.06786581863733611	0.13333477315349063
phecode_818	325	Intracranial hemorrhage (injury)	injuries & poisonings	109	7267	7376	0.01477765726681128	0.7635468054235253	0.7572984940211137	0.7663708910792014	0.7962635713213588	0.8109411117226197	0.26502729978212447	0.3147290603812514	0.3053942226198165	0.21128262705188766	0.35797390129532486	0.12842600199928997	0.1953108047242887	0.1702527882862705	0.1269353985483311	0.23010102254491038
phecode_577.1	326	Acute pancreatitis	digestive	108	7243	7351	0.01469187865596517	0.638633760762419	0.688818843691842	0.6785971020717018	0.6851708693784895	0.7309308342025073	0.18648892584628454	0.16589289009825434	0.1876233983828161	0.08772520033976246	0.2503142985795589	0.07993116482776677	0.0797656575087118	0.0786528036860323	0.033024867323667446	0.11655351660481136
phecode_286.4	327	Acquired coagulation factor deficiency	hematopoietic	84	5667	5751	0.01460615545122587	0.6054088113721141	0.7524464831804281	0.7080271028665523	0.7573957388177571	0.7840079645125517	0.10665555156933247	0.12096573611341493	0.12751514110142714	0.16219186644898428	0.17467481668637422	0.04612030024100016	0.051928301279315664	0.05858156669757096	0.06239119035252003	0.09381193998817211
phecode_255.2	328	Adrenal hypofunction	endocrine/metabolic	105	7106	7211	0.01456108722784634	0.6947028554131773	0.7837254193904699	0.7616946083299259	0.7161128783010903	0.8021337270125167	0.21420732678630153	0.3156856180520764	0.26697285242768637	0.08604516148343211	0.3052824875390174	0.1214161685430205	0.18242218422176212	0.1511318068165762	0.0428252004655943	0.17842273529555105
phecode_574.1	329	Cholelithiasis	digestive	105	7125	7230	0.01452282157676348	0.529532564777403	0.6065701470564873	0.5737739555918004	0.5577306594506432	0.5878436128130312	0.06311440268541214	0.05361252338899855	0.06649149110004766	0.07774082306756916	0.11203769578748231	0.022686128192265405	0.02383737050702798	0.02414863949306631	0.02519867633610328	0.04109855695515953
phecode_531.1	330	Hemorrhage from gastrointestinal ulcer	digestive	106	7217	7323	0.01447494196367608	0.601401893588879	0.6009711047329266	0.6107903720781903	0.5677101794779299	0.6158377640803651	0.10973418648784122	0.1011293348888667	0.08354621644906236	0.11287461458938836	0.19426532135397423	0.03665327052564665	0.04199745759264746	0.03381272945179246	0.033494392750539156	0.07806584020991719
phecode_332	331	Parkinson's disease	neurological	87	5962	6049	0.01438254256901967	0.8680743191729439	0.8628358391021926	0.8572821048458419	0.6899393126162666	0.8326324296300814	0.7261054043903866	0.7523580255725685	0.7577531796476987	0.07368577684752083	0.4156985846158883	0.6582294393545712	0.6977620360072984	0.6386552071565222	0.03141535479686152	0.3426225110459615
phecode_559	332	Ileostomy status	digestive	95	6576	6671	0.01424074351671413	0.8763866712287105	0.8981910229115977	0.9043798788523926	0.7639490825223033	0.8273507197891322	0.43156032639858677	0.39989654914928774	0.452819482285077	0.11622583778884978	0.24895415987677516	0.3323203929922227	0.31025533786146525	0.359604574010492	0.04941804135067475	0.16546321106140793
phecode_288.11	333	Neutropenia	hematopoietic	101	7022	7123	0.01417941878422013	0.7390520548863236	0.7802631505464618	0.7644344664667347	0.7997408704296302	0.8534929437454275	0.23476234348692795	0.3234001552118563	0.2765570248349205	0.2663398548092599	0.3340216944733458	0.13950001364985454	0.18905364731496255	0.16302219546398497	0.1434134315696248	0.1812653732086281
phecode_939	334	Atopic/contact dermatitis due to other or unspecified	dermatologic	104	7282	7386	0.0140806932033577	0.5176327826252297	0.558385270318805	0.536151046838358	0.5727526250184861	0.6215890604863414	0.04697375295259205	0.045873067423230746	0.043529731471659644	0.05261870210430831	0.09195666022066376	0.017146351759931896	0.021143005227937224	0.017613522937868935	0.02546940280363171	0.03128971258732199
phecode_071.1	335	HIV infection, symptomatic	infectious diseases	97	6807	6904	0.01404982618771726	0.991096309264011	0.9866030959975058	0.9855323269143145	0.9153690735988873	0.9899769778651766	0.9728906950734717	0.8940903513173419	0.9728906950734717	0.37649216884045367	0.899466802500219	0.9370661281947191	0.9451256922706156	0.9568443877533421	0.2951710093491551	0.9339410315514111
phecode_291.8	336	Alteration of consciousness	mental disorders	93	6604	6697	0.01388681499178736	0.5445722772787608	0.6257429410930835	0.5741871464102993	0.6479367759062851	0.6623877211747877	0.07092635512667667	0.06297129496973124	0.0694261697027612	0.07368759329349264	0.09336289077645553	0.025329017862600653	0.024408286164964585	0.032720537999396386	0.03279379406325596	0.0326615654160973
phecode_172.2	337	Other non-epithelial cancer of skin	neoplasms	102	7279	7381	0.01381926568215688	0.6841211484593838	0.6754621848739496	0.7098715255332902	0.627049127343245	0.6965923292393881	0.21968360612002227	0.2620067293119447	0.2696076244721401	0.0721897648456365	0.27722752679678236	0.10441702792194273	0.10869487589303098	0.1347344067953342	0.04123236007721268	0.14424972161113644
phecode_441.1	338	Acute vascular insufficiency of intestine	circulatory system	88	6341	6429	0.01368797635713174	0.5661420257446748	0.5615374415871104	0.5565479774089046	0.6205448524984949	0.6171719560792408	0.056953569528041925	0.0462889792965748	0.05065154908526061	0.05754501865544915	0.07932619358911021	0.020237512456874496	0.018015436729969768	0.018950096926859682	0.022512326399614573	0.027744561017171487
phecode_342	339	Hemiplegia	neurological	82	5958	6040	0.01357615894039735	0.6571447285469834	0.7124775870115196	0.698872595976715	0.7397735367081768	0.7288769352950327	0.15022410824711527	0.20066716044841143	0.1387336056619856	0.14670837827725686	0.12042048669739615	0.08302255250817313	0.12039894676541545	0.05870878426173689	0.05405677418226238	0.05653336565671349
phecode_155.1	340	Malignant neoplasm of liver, primary	neoplasms	92	6858	6950	0.01323741007194244	0.8995165912231985	0.9384156237716662	0.9116373134517606	0.9060735161727972	0.9408592947620678	0.6707823122413472	0.7107941085740505	0.7127202898381638	0.2851810606527596	0.5347970234617214	0.5562987140405917	0.6610633638961387	0.6734591136761375	0.16798943785081877	0.4880886793668222
phecode_420.3	341	Endocarditis	circulatory system	91	6824	6915	0.01315979754157628	0.65918306233753	0.7633636398389316	0.7028992940516846	0.7348896477904072	0.7904365665936082	0.24284991505438427	0.2556006527021414	0.30973013253622317	0.09382975717843284	0.30878310801582703	0.13182465377279862	0.15081616732483188	0.18697907182785994	0.035652550584473135	0.1669336777597438
phecode_331	342	Other cerebral degenerations	neurological	79	5957	6036	0.01308813783962889	0.7031629741524001	0.753213746223565	0.7446215172876804	0.8028163813360187	0.8303977844914401	0.22839218749617918	0.2766983231680797	0.2502569403321787	0.2313257477910205	0.25972175584976687	0.10867584830536957	0.15850928412648504	0.1424508296797424	0.11230813619828098	0.15572684863100567
phecode_536.3	343	Gastroparesis	digestive	93	7046	7139	0.01302703459868328	0.806277290268811	0.911515210078451	0.8943710329083651	0.8609900894426293	0.9160054595635972	0.5208748713069322	0.5499421559847028	0.5577779480223258	0.2816518575126875	0.5289957808136375	0.43386432504964584	0.4585368288872065	0.48230914614667597	0.17345840808512475	0.42685419639865246
phecode_198.1	344	Secondary malignancy of lymph nodes	neoplasms	89	6766	6855	0.01298322392414296	0.8037363287023351	0.8227510099517195	0.8345662955299372	0.7944572535882024	0.8484034551844188	0.42830595866025384	0.4545007043666429	0.4172150304136445	0.26149101557919624	0.43787655667549946	0.27820434311954934	0.35406363611369435	0.2698746553313528	0.14902998001988196	0.25467503769646416
phecode_596	345	Other disorders of bladder	genitourinary	95	7244	7339	0.01294454285324976	0.6843669473587336	0.7468675225473955	0.717178009387079	0.647852245536536	0.7003376357445242	0.3442750318792652	0.3986725649503689	0.4061101579839932	0.13531008167012554	0.32741281601478794	0.2396847834502709	0.28349304702737166	0.265451390519875	0.0534315415427504	0.16689845642257184
phecode_550.2	346	Diaphragmatic hernia	digestive	94	7214	7308	0.01286261631089217	0.6775271487474119	0.693138342112559	0.6944151148181137	0.6409699815370822	0.6994030519852061	0.18181945975332633	0.17532447300856027	0.19907623813291694	0.06633797303136267	0.1861016652033734	0.08673880889962098	0.0644337927708323	0.09111248663779314	0.025149014168536436	0.10698302475643391
phecode_535.9	347	Gastritis and duodenitis, NOS	digestive	91	7046	7137	0.01275045537340619	0.5251749373681027	0.5758996778931	0.5807248022312999	0.6028131903392613	0.6466055362894766	0.054849411521070826	0.04829539928978059	0.06025333357386908	0.058735116613508234	0.11417214749086109	0.02239376904199971	0.018731457383311643	0.020860080123657757	0.020614242297631844	0.04517586172426159
phecode_198.3	348	Secondary malignant neoplasm of digestive systems	neoplasms	87	6774	6861	0.01268036729339746	0.9065732614005422	0.9127204283758757	0.9055429181093486	0.8836165015970153	0.9242558445392812	0.5792139216268858	0.6050801719076218	0.5523979926795454	0.30811023418094924	0.5221175470360724	0.4970397356140392	0.5159360999774317	0.4871036932410182	0.22918196172776353	0.46507718364377637
phecode_969	349	Poisoning by psychotropic agents	injuries & poisonings	84	6544	6628	0.01267350633675316	0.6263207300034929	0.7339951536849458	0.6870819507509605	0.6450205204331122	0.6999854465013389	0.17116348903532552	0.1668191612421748	0.173528465598057	0.11715345299321658	0.2321629221431193	0.061789395481483295	0.09440721205774168	0.08819481536800157	0.04496643734725863	0.1308093000320608
phecode_568.1	350	Peritoneal adhesions (postoperative) (postinfection)	digestive	89	6967	7056	0.01261337868480725	0.7079621125143514	0.7412501594591147	0.7191606072203087	0.785380788365863	0.7984283709656844	0.14196373645846777	0.1638745599025715	0.14305239573846798	0.16949499969873855	0.2104236333546135	0.053508030313939456	0.06829815223803332	0.06963207285691225	0.08196528747852189	0.10708093752550668
phecode_455	351	Hemorrhoids	circulatory system	81	6368	6449	0.01256008683516824	0.5765592443926951	0.6369373544552028	0.599749126731217	0.6180613433018752	0.6367071638681211	0.07711969691117831	0.08748712559337127	0.07245870614902519	0.07000481696864089	0.10072134671609863	0.028583020794673154	0.03164107792206299	0.03136312333596893	0.02360290084549986	0.041650452477498476
phecode_253.7	352	Other disorders of neurohypophysis	endocrine/metabolic	90	7109	7199	0.01250173635227115	0.6194139709329582	0.6661694014689795	0.626629160806376	0.6694977340209408	0.6953436474449133	0.11775398893396705	0.11213557856921556	0.11007809649291464	0.09752540544469404	0.21198795327735273	0.042180820092279386	0.038934389396784605	0.037544563924426164	0.037982431308135146	0.10325946991741142
phecode_573.6	353	Nonspecific elevation of levels of transaminase or lactic acid dehydrogenase [LDH]	digestive	82	6516	6598	0.01242800848742043	0.5055922382428244	0.6289913009627334	0.5648126937070476	0.6446330982646843	0.6453023701507733	0.049293493575173083	0.04488986233908161	0.05167127966715288	0.08819530860439058	0.09241621780486932	0.018972446832596253	0.01851948006787579	0.018461291970868553	0.03524166588182886	0.04513408374686646
phecode_340	354	Migraine	neurological	92	7365	7457	0.01233740109963792	0.7575951197629531	0.8195115040904745	0.7939605000649281	0.7213182778689395	0.7852424181609983	0.3369705848003641	0.2945985948499301	0.41425644542463747	0.11227325112645992	0.22863164757072565	0.19080279865520236	0.14473599046927726	0.2409454449085682	0.04630257982135028	0.12300100668781366
phecode_444	355	Arterial embolism and thrombosis	circulatory system	79	6334	6413	0.01231872758459379	0.6528370697821282	0.6951847173981687	0.6612144774234291	0.665341806125671	0.6917832333438585	0.1354309706598743	0.1060495844062983	0.08999846241068865	0.07477813435063439	0.179709838071439	0.0582432138794433	0.039521419642099605	0.030469564902144253	0.033734724763870017	0.09374810105930122
phecode_208	356	Benign neoplasm of colon	neoplasms	88	7138	7226	0.01217824522557431	0.5810686721516085	0.6197209557044244	0.6236082809037418	0.6183053567334879	0.6508157365190148	0.06095934922310218	0.04944855741532625	0.06124235714304576	0.07106594451560987	0.12253179153699481	0.020532330645112232	0.01864014024410549	0.027602396257118775	0.025908693590124342	0.04549038684067071
phecode_331.1	357	Hydrocephalus	neurological	73	5958	6031	0.01210412866854584	0.7116767825227039	0.7537732596644984	0.7336345408852962	0.8052756684176624	0.8270106964971013	0.2425507050903427	0.24992175420778476	0.2404039773963721	0.2486654235814419	0.28013967214433405	0.12221564162341453	0.13485044941377722	0.14472448213374958	0.1229868546931786	0.15893188142784057
phecode_430.3	358	Subdural hemorrhage	circulatory system	77	6320	6397	0.01203689229326246	0.6864305420318079	0.7589719246997728	0.725309964297306	0.7542210321324245	0.7911976630963973	0.2336655359385599	0.2811310827424089	0.2819803635903655	0.16316598197392063	0.3387228413018854	0.10671805585907919	0.18158280738804394	0.16742508956043547	0.07138069965710395	0.22820799242182666
phecode_578.1	359	Hematemesis	digestive	84	6917	7001	0.01199828595914869	0.5752632883161938	0.5902738198488415	0.5851866765786974	0.6477945731631768	0.6604523740690262	0.05336126015417499	0.05770735752493305	0.06951580267337351	0.13399394547577562	0.13431629158484246	0.0222068475770978	0.02062579607554367	0.02503562895648866	0.05691650437114063	0.07925922982316083
phecode_426.32	360	Left bundle branch block	circulatory system	52	4285	4337	0.01198985473829836	0.7471337808248681	0.7526158512509422	0.766363652679565	0.7872321332423993	0.8210398793926559	0.2662505628729924	0.24138592556914024	0.2560489461985076	0.14360925102775013	0.2925375867213353	0.12554462287340276	0.12496200952603026	0.13832876881228606	0.07550532933438572	0.17870299546895294
phecode_195	361	Cancer, suspected or other	neoplasms	82	6782	6864	0.01194638694638694	0.7845516467550402	0.7994835684128	0.7807708352813402	0.7729506369083154	0.8249634973495119	0.3849757644423797	0.46311618439159097	0.36862064964308905	0.16309637141794375	0.4378875632600856	0.29267605839916555	0.33129457640263144	0.26913040423721274	0.07748790719510056	0.3222546653260711
phecode_575.1	362	Cholangitis	digestive	86	7132	7218	0.01191465779994458	0.6829693226727882	0.7522619963740234	0.7016616885573048	0.7303375549439799	0.7650641067445774	0.19597340305156374	0.2662857550405167	0.21345182066682594	0.13280726689510655	0.333713169608052	0.08696296996789678	0.15064732299193978	0.09864715057715094	0.05149775660810515	0.16500381297144037
phecode_695	363	Erythematous conditions	dermatologic	87	7264	7351	0.01183512447286083	0.8211738461153384	0.8213550010012014	0.837611696535843	0.6869236834201041	0.8236026982378855	0.6218773654079243	0.6838255580270822	0.6724055470515812	0.10935970215643702	0.6023781743134771	0.5066094581701799	0.5666914403780801	0.5611718408170991	0.0399169007733741	0.4780695743253258
phecode_588.2	364	Secondary hyperparathyroidism (of renal origin)	genitourinary	50	4193	4243	0.01178411501296252	0.9240391034811636	0.961100619933238	0.9392255603242728	0.779931330472103	0.8899399141630902	0.5934801744811596	0.7080984467341234	0.6553233989453586	0.2051983029444831	0.43635247673176136	0.5709181791021104	0.7046266894354711	0.6286557313798989	0.11612388323927905	0.3662074578597122
phecode_290.11	365	Alzheimer's disease	mental disorders	79	6628	6707	0.01177873863128075	0.8150822269161134	0.8149883071816536	0.8397850030175015	0.8630959565479782	0.9261096861798431	0.5728559225288561	0.6078836694683929	0.610618926258228	0.18147349871728624	0.5556889589021267	0.45369202260740826	0.49668735221505694	0.4828953416931869	0.08902393277229112	0.4920387171923138
phecode_681.7	366	Cellulitis and abscess of trunk	dermatologic	85	7145	7230	0.01175656984785615	0.5480906540656995	0.6140459128216142	0.5958379708277195	0.6115413404148686	0.6512910133494751	0.07741679512306748	0.055223890009418526	0.0639496081692747	0.05564891570261746	0.09448841421559112	0.022064205078244265	0.019456623154290125	0.022482382379589643	0.021244224951248173	0.03591027392686852
phecode_743.2	367	Pathologic fracture	musculoskeletal	83	7007	7090	0.01170662905500705	0.6606911828658404	0.7515832246140466	0.7329358284409654	0.6973778267014569	0.7606857469015004	0.18794411473312184	0.21241201729461429	0.2092296742062758	0.07838224798409832	0.21913796634351615	0.09511683639634502	0.10993044493632681	0.09913296999211631	0.02968127978682309	0.11794212937236025
phecode_516	368	Abnormal sputum	respiratory	87	7365	7452	0.01167471819645732	0.612217374669859	0.647854083874312	0.5945088613531458	0.6390411719694913	0.7096685014686644	0.09794827070728707	0.07475594410300786	0.07792263619344306	0.05694300157308421	0.1805715454164309	0.037476356501227596	0.026855103130876298	0.02825669720951181	0.020849307741602825	0.08517702345194712
phecode_516.1	369	Hemoptysis	respiratory	86	7365	7451	0.0115420748892766	0.600755829739406	0.6342781731273166	0.5970470862353112	0.6422652160460696	0.7114315301605744	0.0764543318748222	0.06486974966607766	0.07876638846422358	0.05923488612399868	0.16643693731819262	0.0272480876471561	0.025334336393627067	0.028921228528354798	0.020095931267022332	0.07468277955100285
phecode_972	370	Poisoning by agents primarily affecting the cardiovascular system	injuries & poisonings	76	6546	6622	0.01147689519782543	0.5770812227636001	0.6089387653368068	0.6118039140013185	0.6265537813369354	0.6479344557544181	0.05698928101001344	0.04142475645279991	0.044917366377475156	0.05552600669155313	0.08886200008514958	0.018284755012533127	0.016426640943086566	0.018536122040356286	0.02065624410120811	0.03436266552549267
phecode_818.1	371	Subdural hemorrhage (injury)	injuries & poisonings	84	7272	7356	0.01141924959216965	0.8185430745455498	0.8034175441353659	0.819152718843313	0.8150800199067526	0.8328323903818953	0.3417826913114235	0.3509307996694652	0.36782708896451827	0.2043801936872758	0.40867872970355373	0.18021346721630593	0.23903794386979957	0.2262881311418314	0.12711166003959778	0.25608921986978433
phecode_172.1	372	Melanomas of skin, dx or hx	neoplasms	83	7278	7361	0.01127564189648145	0.9100096180269305	0.9201749564898781	0.9140662008139337	0.755277483348382	0.8578135018778053	0.7368849969086857	0.7757292726738507	0.7780153253408555	0.19017727615303281	0.6162683703644538	0.6653568937062795	0.717354685910055	0.7249356236524434	0.08617820918853755	0.4936008582390835
phecode_261	373	Vitamin deficiency	endocrine/metabolic	79	6962	7041	0.01121999715949439	0.675773843723068	0.7111788997414537	0.7097716173513358	0.5824231542660155	0.6658453030738294	0.1964861847952926	0.22002336850343152	0.24523196483971174	0.07693608439608172	0.21851387619549173	0.10252137445481324	0.09729881137489271	0.12419997879250194	0.026468771619599568	0.10766785240201278
phecode_367.9	374	Blindness and low vision	sense organs	83	7378	7461	0.01112451414019568	0.749963856510346	0.814094992835844	0.8083581819824704	0.6399024125779345	0.7390498134737766	0.3653801351838647	0.44293365898929804	0.45063942677900243	0.05944147529534653	0.2058953430438107	0.22377271535076476	0.25612645263508066	0.2800089236659048	0.020411165309575197	0.11884258810894273
phecode_367	375	Disorders of refraction and accommodation; blindness and low vision	sense organs	83	7378	7461	0.01112451414019568	0.749963856510346	0.814094992835844	0.8083581819824704	0.6426435090165098	0.74459590287728	0.3653801351838647	0.44293365898929804	0.45063942677900243	0.05803766548926108	0.20451247900772937	0.22377271535076476	0.25612645263508066	0.2800089236659048	0.02051179208066111	0.11172590034387302
phecode_958	376	Certain early complications of trauma or procedure	injuries & poisonings	83	7379	7462	0.01112302331814527	0.5601042069944508	0.5913801780874952	0.6043134598012647	0.619502516453736	0.6206652471286618	0.05635522409375127	0.0570059565127481	0.05808676651146161	0.0758127739334389	0.07515667047690486	0.017162032501557633	0.020644306906803897	0.020612464887951022	0.02599893495773281	0.03686733152654614
phecode_189.2	377	Cancer of bladder	neoplasms	81	7235	7316	0.01107162383816293	0.8238381264409659	0.8233635346303712	0.8360507759306448	0.7512114225619868	0.8661199422939503	0.5897959252863669	0.6593846361982577	0.6299870502175227	0.08901956729181003	0.5439356093944973	0.4146138720282909	0.5114946309424236	0.4684344378606902	0.036982410963035596	0.40490521923648276
phecode_594	378	Urinary calculus	genitourinary	82	7330	7412	0.01106314085267134	0.7118969819984694	0.7238505307290454	0.7218843376701162	0.5969241007553323	0.6704242504907996	0.23648893628328904	0.21318042220664207	0.27332063483004704	0.045443973667049484	0.1343977201490667	0.12792689535616805	0.11063783277977571	0.13855343983758836	0.017601229783048032	0.04866237733766743
phecode_789	379	Nausea and vomiting	symptoms	82	7367	7449	0.01100818901866022	0.5708664362702259	0.5618521755250125	0.5773314398453431	0.6464732131034665	0.6747067079791319	0.07341031045616436	0.036854388138392105	0.047673342388337106	0.06334406773978843	0.08753219428458699	0.02233184022115799	0.014206133179418596	0.016842220362095865	0.022188840820666248	0.030921210898512234
phecode_356	380	Hereditary and idiopathic peripheral neuropathy	neurological	81	7287	7368	0.01099348534201954	0.6438221198896951	0.6808696554309122	0.677136488982892	0.5926340660223287	0.6711540521003454	0.16507822357440172	0.10536815632582187	0.13191005954202245	0.0583094478687071	0.14717777550606562	0.07087237741949931	0.03461838156191683	0.04911791764059173	0.018495639487495837	0.06394783443560945
phecode_191	381	Manlignant and unknown neoplasms of brain and nervous system	neoplasms	81	7351	7432	0.01089881593110871	0.9256485708219433	0.9263386103665171	0.9243335146898802	0.883480187903076	0.9397894052389926	0.7185095282712225	0.739894673274955	0.7232973381028641	0.24225825067835396	0.6235241397810183	0.6416724780941241	0.6577552241138929	0.6585499578998509	0.1295701131061563	0.5389416221306397
phecode_859	382	Complication due to other implant and internal device	injuries & poisonings	72	6578	6650	0.01082706766917293	0.6055183946488294	0.6967078814904902	0.6501275294753556	0.692570352352961	0.7070470592209722	0.07073172392858977	0.08812626431343071	0.07772142682204768	0.08757862837746777	0.1396443031957067	0.02756353314506562	0.0294331734926112	0.029978886117965092	0.030287868075436077	0.057247216152564825
phecode_189.21	383	Malignant neoplasm of bladder	neoplasms	79	7235	7314	0.0108012031719989	0.8274250276395799	0.8482555970149254	0.8411777915975678	0.7489946102819237	0.8656384742951907	0.6104252302659596	0.6560747688654337	0.6305516239868272	0.08080956684980391	0.536849871927691	0.4337696380555506	0.5298508077668385	0.499064838622276	0.031771713327443	0.3881653619466676
phecode_720	384	Spinal stenosis	musculoskeletal	79	7254	7333	0.01077321696440747	0.6787593052109181	0.718858905431486	0.6967624758753791	0.6068217535153019	0.6728873724841467	0.2192824460471519	0.20185490394868602	0.264993723681374	0.0609750291580915	0.24079234717449485	0.09958224058059639	0.07907386886034175	0.11279324641432875	0.021768959858494447	0.12448899597389458
phecode_292.1	385	Aphasia/speech disturbance	mental disorders	72	6620	6692	0.01075911536162582	0.6296865558912387	0.606636874790198	0.6358606075864384	0.7261236992279289	0.7278306478684122	0.07828708418720552	0.06052295179335596	0.06422709969677691	0.1039950471318603	0.14734422519925508	0.029086418296763113	0.02965721519073007	0.026964017147144696	0.040060179386076034	0.07137382827133229
phecode_555.2	386	Ulcerative colitis	digestive	71	6574	6645	0.01068472535741158	0.8025681979515262	0.842892455126255	0.812109573065612	0.6375874657742623	0.79041341310888	0.4693095578382893	0.5665608109217122	0.5565395076849882	0.06893525432153667	0.3539870344344042	0.33259706685762336	0.4539089006788124	0.4044673128290168	0.024355315688293074	0.26044824587163545
phecode_577.2	387	Chronic pancreatitis	digestive	78	7262	7340	0.0106267029972752	0.7959409359574603	0.8856036692583098	0.8673565945667295	0.7901072671934694	0.8436172842121616	0.4318027254418293	0.4202873698830053	0.441089644744425	0.14004329831110124	0.36370206416387757	0.3074073549316588	0.2765753534578555	0.35568299009289533	0.05590930909219062	0.2571048752148842
phecode_070.2	388	Viral hepatitis B	infectious diseases	73	6800	6873	0.01062127164265968	0.8582285373608903	0.9306176470588237	0.9057837837837838	0.8591661367249602	0.9334713831478538	0.5762796592046919	0.6042766677777173	0.6380630712737653	0.1838316808171025	0.5551985982090466	0.4584346780648609	0.5663427045550545	0.5336704163484746	0.11353015587228212	0.45863313935296235
phecode_580.1	389	Glomerulonephritis	genitourinary	45	4196	4241	0.01061070502240037	0.7619326895179674	0.797119409789862	0.8038255895884279	0.7495565134496622	0.8009449993782899	0.39893203387529125	0.4490581419111509	0.37380094501486694	0.2925716297741469	0.45948195904078254	0.31174800507145206	0.3659627685089474	0.30237140794321304	0.17017661146296248	0.337361944865935
phecode_315	390	Develomental delays and disorders	mental disorders	78	7370	7448	0.01047261009667024	0.75655707476603	0.8320867689524406	0.7801231604216678	0.6866270048359601	0.792027972027972	0.5250118696509541	0.5819230801767833	0.580281220416138	0.07275017581668639	0.38336391771759576	0.4120952065611871	0.39738287999481564	0.3920463856377072	0.030338790874108557	0.2759728597505796
phecode_411.9	391	Other acute and subacute forms of ischemic heart disease	circulatory system	50	4742	4792	0.01043405676126878	0.7244293547026571	0.65655082243779	0.7480607338675664	0.6925398566005905	0.7211590046393926	0.12754775659823056	0.10966998771626033	0.13259788606135725	0.09289480668745431	0.14223889976751625	0.05926892735971626	0.04118296346282738	0.06304208190921828	0.029164203338124358	0.07332644055281702
phecode_473	392	Diseases of the larynx and vocal cords	respiratory	75	7114	7189	0.01043260536931423	0.6955765503159078	0.7270152997055472	0.688322137223858	0.7025427992246571	0.7392657916931773	0.21196449749283475	0.21328778962563388	0.23910920997550378	0.10801820110804877	0.21738469591410767	0.11733964659173567	0.11806691581659613	0.12704492563417596	0.05073518346156918	0.13447072646858038
phecode_800	393	Fracture of lower limb	injuries & poisonings	76	7248	7324	0.01037684325505188	0.5856025618682468	0.6289194115255025	0.6289284884396422	0.5233806785174857	0.5476298361798536	0.05875034823094179	0.08124146595735304	0.06555651482574476	0.09552239093243084	0.14511499389285548	0.019491508508537862	0.026279927332781425	0.02300140988442369	0.02969823109959977	0.041380210916017464
phecode_191.1	394	Cancer of brain and nervous system	neoplasms	77	7351	7428	0.01036618201400107	0.9272986942328618	0.9316826399933038	0.9367184230350716	0.882088250885857	0.937128567841299	0.727522624193822	0.7565160185699846	0.7322029684538833	0.2318504774102271	0.6339577414421538	0.6414189004989215	0.6870257375958189	0.6709767740624049	0.11244465584046258	0.5409382443440415
phecode_860	395	Bone marrow or stem cell transplant	neoplasms	77	7390	7467	0.01031203964108745	0.9616293674751049	0.9686638215190313	0.9656826619478852	0.8953908608306443	0.9671385448110753	0.7371234593593116	0.7332181258652903	0.7701367795370251	0.36748286919188367	0.5671890101706474	0.7157285744841023	0.6309128864857185	0.7375867569187282	0.22837533863307863	0.5217425892544952
phecode_275.53	396	Disorders of phosphorus metabolism	endocrine/metabolic	75	7205	7280	0.0103021978021978	0.476548417254627	0.6262982602217451	0.5240179966986576	0.7005813868559826	0.7013417181588443	0.03611648070174915	0.05322825420594839	0.04167966552997688	0.049150749473835874	0.053844290977642935	0.01192960348140447	0.023195612866270934	0.013430232996779833	0.019978974516769707	0.020928647681883326
phecode_747.11	397	Cardiac shunt/ heart septal defect	congenital anomalies	75	7327	7402	0.01013239664955417	0.6752161859342679	0.6908846385888302	0.710839821305447	0.6210350350494139	0.7336930447023673	0.2747591390414159	0.24957250686762442	0.2900433356535468	0.11673457148692712	0.27207927853337927	0.13586811709735727	0.1229377818584416	0.17174733953587448	0.05050481295257514	0.17742677027547324
phecode_281	398	Other deficiency anemia	hematopoietic	49	4791	4840	0.01012396694214876	0.6158297161936561	0.7084549248747913	0.6738839732888147	0.6238063439065109	0.6871736227045075	0.1549131194013576	0.16978222105315238	0.15502592574112403	0.05295378427546819	0.14222052287417855	0.079313885244962	0.10231015828742641	0.0751000727391516	0.017334120248933136	0.05500103352775918
phecode_191.11	399	Cancer of brain	neoplasms	75	7352	7427	0.01009829002288945	0.9301797577458335	0.9458178225760265	0.9412734093121814	0.8999427295114828	0.9540139453639539	0.739057878231179	0.7719019437047789	0.7514943576748967	0.24573533148462318	0.6423200897940823	0.6761061722245493	0.706639255301413	0.690844516352254	0.1380590949802705	0.565306210081948
phecode_819	400	Skull and face fracture and other intercranial injury	injuries & poisonings	74	7269	7343	0.01007762494893095	0.8278768727461987	0.8458905535521767	0.8411074761143538	0.8564147366073088	0.848186921446894	0.36353828270695543	0.342195033087949	0.4215554037186771	0.23836006801573092	0.3312324433768058	0.2414433044838319	0.23295346516776305	0.2968179561846803	0.13662882607551496	0.18494896626069277
phecode_505	401	Other pulmonary inflamation or edema	respiratory	47	4619	4666	0.0100728675525075	0.5745283189033189	0.6203463203463203	0.6004743867243867	0.6822997835497836	0.7053318903318904	0.04314133605279583	0.05206411615425895	0.041286568670777714	0.0668207120400824	0.09330645526748318	0.015672438500667282	0.018973279079017476	0.015287778550070097	0.023792652158103375	0.03492910461730289
phecode_513	402	Respiratory abnormalities	respiratory	75	7389	7464	0.01004823151125402	0.6054447688911047	0.654457303610854	0.6262150131756997	0.7065137810697244	0.7127768677444626	0.14468189662605097	0.16669290489107275	0.15852518998394166	0.1500118084279025	0.16144186815381104	0.07266910857128117	0.08237002996046297	0.07707199995303125	0.05697782483414964	0.07353059506093955
phecode_979	403	Adverse drug events and drug allergies	injuries & poisonings	66	6549	6615	0.00997732426303854	0.47741429562803606	0.5576567198704604	0.5220189683090446	0.5272838306731437	0.5295193152903076	0.038446281543815575	0.050595210105699916	0.03712621878792802	0.04673267184387114	0.05947956596219427	0.01132713594763338	0.017081733596750956	0.012299081442714209	0.015788483709996862	0.016891897120007847
phecode_250.4	404	Abnormal glucose	endocrine/metabolic	50	4978	5028	0.00994431185361973	0.6086130976295702	0.5732141422257935	0.6271506629168341	0.5812438730413821	0.5912318200080353	0.058722445995085186	0.0469253407443274	0.06102252580654966	0.03595163693389287	0.08294366435651107	0.02009753020322303	0.015489753592546405	0.020327935099202717	0.013676766921027908	0.029502770241458576
phecode_495.11	405	Chronic obstructive asthma with exacerbation	respiratory	56	5674	5730	0.00977312390924956	0.931126944961982	0.94630708998439	0.9299605972103329	0.9078339795558689	0.9476610101213556	0.5978621282737385	0.5903603912427442	0.5837108049217111	0.4798832294854749	0.5427001891790061	0.5288824374594138	0.5728855646146711	0.5569479450962691	0.35485130237194273	0.4602701131602729
phecode_297	406	Suicidal ideation or attempt	mental disorders	60	6095	6155	0.00974817221770918	0.8769247594050744	0.9266912729658793	0.9208409886264217	0.882166447944007	0.9366972878390201	0.45950524957236466	0.5220003482923389	0.4953847930990152	0.2877946700958749	0.49539288755558253	0.33224097822467286	0.46595723742680994	0.4363467446341773	0.1496787731307488	0.3693072541848218
phecode_250.42	407	Other abnormal glucose	endocrine/metabolic	49	4978	5027	0.00974736423314104	0.5965801526717558	0.6346765769385295	0.6281333869023704	0.5725335476094817	0.5930188830855765	0.06425546007389514	0.05612297580917538	0.08075857059872579	0.03570521704120653	0.09539178267007198	0.02147224560221937	0.01981056655467229	0.027346337391641187	0.01339235539340392	0.03364255640887892
phecode_743.9	408	Osteopenia or other disorder of bone and cartilage	musculoskeletal	69	7015	7084	0.00974025974025974	0.6420068415051311	0.6778962371721778	0.6586980778628442	0.6415523700928489	0.6999804528424824	0.225572136594613	0.192005877113042	0.22820316603981555	0.0524902554423532	0.16473619379357615	0.10633803832088107	0.09188297252105584	0.12628061592494624	0.017789169892238894	0.07640511773332112
phecode_204.2	409	Myeloid leukemia	neoplasms	69	7029	7098	0.00972104818258664	0.9459268441373704	0.9397663076610444	0.9389664702296281	0.8894696199959358	0.9546718146718146	0.8274699908705404	0.8680294274140182	0.852326345654289	0.495095634384975	0.7844814929879228	0.7728325015689875	0.8304144427883384	0.8087408765814323	0.3937303547388584	0.7744173870410366
phecode_260.1	410	Cachexia	endocrine/metabolic	68	6969	7037	0.00966320875373028	0.5805865473879652	0.6864760739302894	0.6517879145919487	0.6719115537176132	0.6802675331251583	0.08228161295698051	0.07305633606507171	0.08617016457274114	0.08027550974255446	0.07250388437049561	0.028185832155578534	0.027671303065699482	0.032145058087151	0.030897263695341008	0.02818143785653103
phecode_496.3	411	Bronchiectasis	respiratory	54	5679	5733	0.00941915227629513	0.8443909754825247	0.8449602243088159	0.8620213875847679	0.7868753260302557	0.8396622326551904	0.46504926576466993	0.3952549644578267	0.46535346283610085	0.12498135437688097	0.2906840498816653	0.3496963725970636	0.26657805165930415	0.3408314887337923	0.0593901013941658	0.19334452841004562
phecode_415.21	412	Primary pulmonary hypertension	circulatory system	64	6758	6822	0.00938141307534447	0.6766646936963598	0.6971228543947914	0.6972102508138502	0.7225750961823024	0.7939756584788399	0.16626393848322574	0.13586133583765153	0.13418644548560182	0.07739646854862575	0.2741792516795938	0.07624085830369688	0.05189716978633428	0.05697010814124272	0.0309808300021061	0.12676387705538997
phecode_351	413	Other peripheral nerve disorders	neurological	69	7348	7417	0.00930295267628421	0.5202815148922934	0.6273341628431448	0.5778509215335562	0.6058270472042927	0.6509713041449569	0.08496742166393237	0.0686468182954819	0.06255238191095158	0.04201626230698806	0.09484807881295199	0.024437890184780268	0.0258257928021445	0.02113463561789417	0.015005531810961146	0.04398685796050617
phecode_150	414	Cancer of esophagus	neoplasms	64	6861	6925	0.00924187725631769	0.9165435550859808	0.9460347748469835	0.936966718886622	0.8147032570679102	0.8965607694549694	0.858426313062065	0.8568982761373088	0.8747302720815494	0.1592923118276116	0.39707295945875676	0.72783136080131	0.7898254375276108	0.7830241593101895	0.06075260710323373	0.3252316291712356
phecode_710.19	415	Unspecified osteomyelitis	musculoskeletal	66	7088	7154	0.00922560805143975	0.6210864286202887	0.7239499965797934	0.7418316916341747	0.6410749709282441	0.7168351118407552	0.13164673129236726	0.11721497292048316	0.13319319918714198	0.06537777700056778	0.18199951161097105	0.04786663434875356	0.0424935175952546	0.0654757367406629	0.036585493073730005	0.0877255361254774
phecode_362	416	Other retinal disorders	sense organs	66	7092	7158	0.00922045264040234	0.7884573313507324	0.8144802509015707	0.8017446033943496	0.648737801022065	0.7734502384248577	0.46606512592684746	0.49753404241466437	0.4767051562317619	0.14436481537821821	0.2670580518923449	0.31606875196832657	0.3282273067821055	0.31686657804721874	0.04424296315184437	0.13588344696552548
phecode_531.4	417	Peptic ulcer, site unspecified	digestive	67	7235	7302	0.00917556833744179	0.6394185120150879	0.6731944850908854	0.687398383897506	0.55051377101421	0.6488448281468474	0.12596505429644161	0.09866565524660963	0.12620523990396465	0.06470265178903678	0.09823752780055806	0.04729291857402222	0.031399390297684376	0.04376887268960681	0.01574554236819282	0.03210334090642758
phecode_184	418	Cancer of other female genital organs	neoplasms	28	3028	3056	0.00916230366492146	0.8508657293829024	0.9000117946782411	0.8651231364408378	0.7136346480468013	0.8279486695602943	0.8034377988051151	0.7671097984141463	0.7497735839040187	0.24572874457398836	0.5828662716593751	0.7118317525660196	0.6831883228315766	0.6256727516456795	0.11080120081324286	0.4795663530443977
phecode_184.1	419	Malignant neoplasm of ovary and other uterine adnexa	neoplasms	28	3028	3056	0.00916230366492146	0.8508657293829024	0.9000117946782411	0.8651231364408378	0.7125636912625024	0.8205416116248349	0.8034377988051151	0.7671097984141463	0.7497735839040187	0.21947128186809126	0.5473429951690821	0.7118317525660196	0.6831883228315766	0.6256727516456795	0.08944562900864488	0.46071638225072853
phecode_459.9	420	Circulatory disease NEC	circulatory system	60	6547	6607	0.00908127743302558	0.6425687232742822	0.6454281205457137	0.6452535125229077	0.6020657707187945	0.6695459173284464	0.07006362397163422	0.050948117884271095	0.06031821234032557	0.04483939869263783	0.08933748594349726	0.022808251463348694	0.01689973873510082	0.01982023025526157	0.016875764172599072	0.052558734443901856
phecode_401.3	421	Other hypertensive complications	circulatory system	29	3165	3194	0.00907952410770194	0.6631901452937461	0.7185786481364498	0.6963318593388081	0.7592040429564119	0.836643503895557	0.13664820539412192	0.1193243802128638	0.1401893855132315	0.17197875400649013	0.3067168581165542	0.05436829645060995	0.05629827480290494	0.05844387730553544	0.07010822629567036	0.17956971477608435
phecode_275.51	422	Hypocalcemia	endocrine/metabolic	66	7210	7276	0.00907091808686091	0.4942340184087757	0.5414155423864162	0.5286962552011095	0.5657050392972723	0.5868482326734754	0.04076384684308468	0.0436166363644617	0.033191209553686304	0.02781685321692088	0.04975678007544767	0.011916482515013753	0.013178780942436238	0.01105447930418592	0.011276537327014632	0.017508411297561498
phecode_555.1	423	Regional enteritis	digestive	60	6575	6635	0.00904295403165034	0.8830231143552312	0.9677843673965937	0.9111932278994324	0.7176378751013788	0.8901672749391727	0.769940536274538	0.8043589510762593	0.7997564881652045	0.11116840677455028	0.5681322682238699	0.6661263621112465	0.7583202243534083	0.6958274140629749	0.045241877923569124	0.5065705573956272
phecode_457	424	Encounter for long-term (current) use of anticoagulants, antithrombotics, aspirin	circulatory system	58	6378	6436	0.00901180857675574	0.5619846238686865	0.6098495907267438	0.5627653247694121	0.6144332349347433	0.645440685113699	0.04626465096118021	0.055281917429175514	0.055334009281994063	0.05654944868163062	0.11414074166977964	0.013875293244970756	0.016917470891751937	0.016970026770425514	0.022961504359523814	0.039575113396312686
phecode_275.6	425	Hypercalcemia	endocrine/metabolic	65	7211	7276	0.00893347993402968	0.5636598934435872	0.6164603606783307	0.582277013059043	0.6418519638985529	0.6447705003445436	0.05364929328444603	0.0666884001251919	0.0577150746625093	0.0563428165412093	0.07423679973509986	0.015756190701102138	0.020744187513952708	0.0170630289574306	0.018844743290933018	0.025873684378945033
phecode_117	426	Mycoses	infectious diseases	64	7104	7168	0.00892857142857142	0.6114961641328829	0.7621419270833333	0.6808162654842342	0.7241413288288289	0.7590890695382884	0.12667324009346895	0.18236457242450954	0.14201052561936975	0.13661213243987028	0.16766045246230724	0.05079314220405504	0.08427743673550898	0.05378309918664339	0.06024890782630134	0.084771679408029807
phecode_519.1	427	Tracheostomy complications	respiratory	65	7248	7313	0.00888828114316969	0.7396874372867751	0.7744359990634826	0.8376480032109171	0.8167544651816175	0.865239313666466	0.24179127589883231	0.20185208449663927	0.29378607864454503	0.09172764836979178	0.19291623261045193	0.12179289369349199	0.08109442290056336	0.1789439178764336	0.03648395715951367	0.13387404618738571
phecode_244.1	428	Secondary hypothyroidism	endocrine/metabolic	57	6384	6441	0.00884955752212389	0.8637655561317086	0.8685474462017111	0.8701511321406966	0.6257961714631406	0.7419669864315962	0.42179067586871516	0.40775821856299294	0.42743722877842943	0.04621568314335665	0.15247953282373905	0.3069352719034347	0.26967656256947303	0.29454108301168047	0.015106300852468184	0.064909918874664
phecode_333	429	Extrapyramidal disease and abnormal movement disorders	neurological	53	5961	6014	0.00881277020285999	0.6899996272689999	0.7186514592418651	0.6833432728266676	0.636614608570328	0.6845888155851255	0.1731524445925758	0.1526565923190832	0.1710614531098559	0.06473924009736108	0.1411348180342266	0.09263712196786401	0.06141591016239447	0.07709233733233009	0.019921953192629075	0.06845545037560297
phecode_159	430	Malignant neoplasm of other and ill-defined sites within the digestive organs and peritoneum	neoplasms	61	6862	6923	0.00881120901343348	0.7638015814067186	0.830490029240041	0.8040202705879035	0.7347025695508692	0.7855793006835212	0.45090110627633156	0.4745974576271187	0.4707945394181736	0.10347570285618489	0.2609289134492924	0.3254313747017856	0.33488751377921044	0.312598076742723	0.05241242646983561	0.14915150218624235
phecode_721	431	Spondylosis and allied disorders	musculoskeletal	64	7258	7322	0.0087407812073204	0.5709617835491871	0.6136564825020667	0.5949323160650317	0.6371779415817029	0.6691013364563241	0.12293253013827635	0.1081536325598902	0.11685704044882012	0.04823984889212371	0.20537669092578603	0.04239412564728592	0.03288321402282701	0.042546038072891604	0.016019079125909084	0.08771160011166489
phecode_770	432	Myalgia and myositis unspecified	symptoms	65	7396	7461	0.00871196890497252	0.8846042906075355	0.8396418211318157	0.8653473622105314	0.6763795335726109	0.7694503171247358	0.635975623968361	0.5420081255188418	0.6534516134189647	0.08823991009526208	0.2167940625480871	0.51312530319341	0.3516429502971805	0.4811948132476314	0.02696778628580765	0.13478787651365848
phecode_965.1	433	Opiates and related narcotics causing adverse effects in therapeutic use	injuries & poisonings	57	6547	6604	0.00863113264688067	0.6042497840877973	0.6254154993364649	0.6141896446401113	0.7172192614749436	0.7322478040149137	0.08133490352819789	0.04964185598537101	0.07952801472330497	0.06204035200613563	0.08992698071103715	0.02636207719609841	0.01578184572388001	0.03364213557419847	0.022687305741970292	0.03623304855131777
phecode_327.7	434	Sleep related movement disorders	neurological	59	6795	6854	0.00860811205135687	0.7535972140474789	0.8326044732195409	0.8145075534628212	0.6726476358642338	0.791087894840102	0.4611389231756043	0.5716652156217373	0.5525065248760901	0.08977913527497429	0.37355523202838503	0.30736135535619336	0.4143428267600794	0.3814631450480498	0.027316035725985146	0.2690973301333475
phecode_327.71	435	Restless legs syndrome	neurological	59	6795	6854	0.00860811205135687	0.7535972140474789	0.8326044732195409	0.8145075534628212	0.6869540906415539	0.804750833823818	0.4611389231756043	0.5716652156217373	0.5525065248760901	0.09228158946682835	0.38199992426244034	0.30736135535619336	0.4143428267600794	0.3814631450480498	0.027495865103210823	0.28636445878570965
phecode_500	436	Lung disease due to external agents	respiratory	40	4621	4661	0.00858184938854323	0.6647003461704889	0.7403202077022933	0.6801016875811337	0.6193877109476417	0.6949437472955431	0.38189571498279934	0.4032330127211385	0.34177753104226966	0.04138390663216306	0.18282844495579392	0.23544618639274634	0.24218927708682092	0.20915599946043675	0.013886975309898767	0.08177157857530964
phecode_599.4	437	Urinary incontinence	genitourinary	61	7125	7186	0.00848872808238241	0.5876626257322118	0.5618747340497768	0.5758739011163119	0.6410953075063601	0.6775651181950694	0.05337621083395319	0.03420685275012916	0.04240037906948526	0.060375514981409424	0.10765873443996282	0.015387485815702935	0.01160367074772778	0.013340441634890015	0.01904403528243319	0.050726038925817375
phecode_597.2	438	Urinary complications NEC	genitourinary	62	7245	7307	0.0084850143697824	0.521517544718777	0.571784655382725	0.5605717948946248	0.6553097148148478	0.6782019890840775	0.03600423286402411	0.03652708254957236	0.035748570263612875	0.059924877352462644	0.04894967542342505	0.011071770201904956	0.011720556708720895	0.011212349911093168	0.0201814307902062	0.017527736248917403
phecode_335	439	Multiple sclerosis	neurological	51	5962	6013	0.00848162314984201	0.9253077181121462	0.9346598972982737	0.9071213841509045	0.7178373287229376	0.8670477124351663	0.8779090016471917	0.8290731101664984	0.86978745769358	0.08482468779196056	0.6078130455144256	0.8105242676382186	0.8079873245255861	0.7611969042444504	0.03709150846196131	0.5398098255717801
phecode_300.9	440	Posttraumatic stress disorder	mental disorders	52	6105	6157	0.00844567159330843	0.8422963541535438	0.8564684169417219	0.8384124064602283	0.7696301242157777	0.8401496636347603	0.5576697676650094	0.62594905196121	0.6361367664113248	0.1859347678936861	0.3530198978816333	0.42730207353721705	0.514921193798778	0.5150322124148133	0.07844993049915214	0.22605398850911024
phecode_327.4	441	Insomnia	neurological	57	6800	6857	0.00831267318069126	0.5581201825557809	0.6125020283975658	0.5758940162271805	0.7016379310344827	0.7495182555780934	0.0654958028384194	0.052839364877692564	0.050992409436012145	0.07167268718980865	0.1293556930136809	0.018287152725660262	0.019968482820176707	0.01742895925189814	0.021533295829927825	0.05138062661850553
phecode_260.2	442	severe protein-calorie malnutrition	endocrine/metabolic	58	6967	7025	0.00825622775800711	0.613411061403856	0.6910041965240112	0.6808978977790094	0.7388633754305396	0.7735965398471832	0.11731175932269103	0.10843703642510122	0.10732397467462754	0.07906653571159364	0.135122075026608	0.055272426761138665	0.04264465623984876	0.038232448172217916	0.025477824882630798	0.052055306491974866
phecode_457.3	443	Encounter for long-term (current) use of aspirin	circulatory system	53	6378	6431	0.00824133105271342	0.5425885276935762	0.6100339128717931	0.5965686445303879	0.5672694331207971	0.6219597458857415	0.03715215342974702	0.05690002721534948	0.058257225117308215	0.04318571178421402	0.11910698121496824	0.011907416053039216	0.016460042063621453	0.016157709532874362	0.012792697366219439	0.03764408489452311
phecode_292.4	444	Altered mental status	mental disorders	55	6623	6678	0.00823599880203653	0.5529206564872325	0.6184566942719116	0.6216512465493443	0.6505779848171153	0.6796939699792961	0.045856952004959775	0.03722711459128238	0.04359989315970859	0.04989751334650864	0.05017561952815453	0.013126903903949327	0.013637687800988584	0.014246884848732618	0.017819770023093998	0.017345468937898553
phecode_575.2	445	Obstruction of bile duct	digestive	59	7140	7199	0.00819558271982219	0.6966890756302521	0.7931685340802987	0.7695261437908497	0.776281045751634	0.8154677871148459	0.14733994808889933	0.188828943294407	0.16381009188869583	0.09086202916661641	0.249549867446524	0.06032098977450714	0.08518541778730415	0.06174293388400373	0.033063120723398114	0.1291622679466834
phecode_967	446	Adverse effects of sedatives or other central nervous system depressants and anesthetics	injuries & poisonings	54	6546	6600	0.00818181818181818	0.5194650960156613	0.5872073417750167	0.5052624729832185	0.6258614251281529	0.6644510076835161	0.0351848295456687	0.046915161199987926	0.05209973436066316	0.04187666215689418	0.07820082086197881	0.01074362961969955	0.01402220987060097	0.014747893150928459	0.014104995427229438	0.025700452903392634
phecode_785	447	Abdominal pain	symptoms	61	7400	7461	0.00817584774158959	0.454898866608544	0.6778321708805579	0.5905440278988666	0.6155126416739319	0.6557349607672188	0.050633723916518464	0.08250531983522713	0.054546130331594764	0.07232317904040915	0.05560847152203343	0.018845048854104565	0.032413814839090845	0.022610962834963808	0.022000400577540234	0.019019974944690998
phecode_595	448	Hydronephrosis	genitourinary	60	7331	7391	0.00811798132864294	0.6036197490452809	0.6170749227132205	0.6127123113293327	0.6556764866339334	0.6881960356428442	0.13137790437985117	0.07440878621810017	0.08505821260539959	0.08153127354667791	0.09182200652487311	0.041624839043675484	0.021374178328252932	0.028839948453037893	0.035654030558583544	0.029613423940573175
phecode_477	449	Epistaxis or throat hemorrhage	respiratory	58	7121	7179	0.00807911965454798	0.5198447743272425	0.60481267369685	0.5570001646186175	0.6335144138124703	0.6566878734179666	0.05331212907714397	0.06778433305187972	0.06699616128675089	0.10144550438551533	0.08229472724747805	0.01708845194567701	0.018110993056300033	0.020211171366579163	0.034584673339687906	0.02633310984145795
phecode_282	450	Hereditary hemolytic anemias	hematopoietic	39	4791	4830	0.00807453416149068	0.9190609348914859	0.8468927378964941	0.9150667779632721	0.6596410684474123	0.8006030884808013	0.7664655975129433	0.8261292133994694	0.7696384448526431	0.06197470467023439	0.3080100792453734	0.6530953558543315	0.7321866535961689	0.6564455001358891	0.017762015664168733	0.2196492358919535
phecode_596.5	451	Functional disorders of bladder	genitourinary	59	7252	7311	0.00807003145944467	0.7846736532450818	0.8373906048906049	0.8211311822026108	0.7397977569406141	0.8183066740209598	0.472206878963541	0.47230822247459553	0.5821422210810461	0.13371754137028152	0.42825270560693496	0.36547610599597036	0.37047840615360217	0.4478017351829927	0.04720333766443936	0.25694668318405756
phecode_745	452	Pain in joint	musculoskeletal	60	7396	7456	0.00804721030042918	0.5032778979628628	0.5807206598161169	0.5359022895258698	0.6111718045790517	0.6292464395168559	0.029544636602216266	0.02935129902087393	0.03085621875326264	0.0550715721135833	0.0542199761170387	0.009468364597541143	0.010898658970948504	0.010184608056353184	0.015701610019099064	0.018420433222465886
phecode_696	453	Psoriasis and related disorders	dermatologic	58	7155	7213	0.00804103701649799	0.8317490988994044	0.8346446676047108	0.8485264354966172	0.6458587922360787	0.7718307280121817	0.5319640448964954	0.6089826841766898	0.5732711533002582	0.04058723269636949	0.3883608195328356	0.38272841198601815	0.4052230561080814	0.3969466691756078	0.0175074584051938	0.23091721461374426
phecode_696.4	454	Psoriasis	dermatologic	58	7157	7215	0.00803880803880803	0.8339379136919386	0.8384392673738571	0.8525898199265832	0.6481053270514785	0.774756000038539	0.5564237064519164	0.6012482508384147	0.548772519181148	0.044262514078446794	0.38538749877183637	0.38850655510028487	0.4104550550606926	0.38650214321102494	0.014725679301080223	0.2278859326130841
phecode_695.4	455	Lupus (localized and systemic)	dermatologic	58	7220	7278	0.00796922231382247	0.9578106791479607	0.936601394593562	0.9431387907154456	0.7181727003534244	0.9192769127901423	0.85950407639363	0.8599237773156526	0.8524289269168965	0.12382487107301338	0.7483263419182637	0.7777297850882516	0.7946569303979873	0.7695752038116682	0.05142583928142684	0.6190855536309724
phecode_255.21	456	Glucocorticoid deficiency	endocrine/metabolic	57	7118	7175	0.00794425087108014	0.7010129734233754	0.8167041303737005	0.7614324054606583	0.6895534390714168	0.7625030277780469	0.31903015731380224	0.3164449366280987	0.34454711803371096	0.06532177386229195	0.18295595911153692	0.1973923597412612	0.1777821507645156	0.2237945822623776	0.02519681654415588	0.09684838538317556
phecode_289	457	Other diseases of blood and blood-forming organs	hematopoietic	56	7021	7077	0.00791295746785361	0.581730377995687	0.6399372380681124	0.6240453472759083	0.6204072913699801	0.6514953004841926	0.08015783789584614	0.050732445779136326	0.05736166001526898	0.03339958653261116	0.05925755718321403	0.021182470240369674	0.015601846575206742	0.01942992918762139	0.012191293967295585	0.02701429379622689
phecode_180	458	Cervical cancer and dysplasia	neoplasms	24	3024	3048	0.00787401574803149	0.810909942680776	0.896086860670194	0.8679150132275133	0.5984071869488536	0.7642802028218695	0.6279574773053034	0.6497721725393153	0.6902183468705207	0.056699449055524286	0.5455578747239023	0.4624449170124429	0.46826703073090736	0.5330391245520082	0.01825870161758131	0.40215035988879116
phecode_175	459	Acquired absence of breast	neoplasms	24	3027	3051	0.00786627335299901	0.9751926464112726	0.9674014751210921	0.974845882870982	0.8534566270365478	0.9117679436371643	0.6120154630154631	0.6336463263203501	0.5977600408243363	0.2558716453025916	0.30990248440574053	0.5573036261298804	0.6044640743422494	0.4976407182406737	0.13963393743706046	0.22495448547015026
phecode_716	460	Other arthropathies	musculoskeletal	55	7087	7142	0.0077009241108933	0.6150017131570461	0.6717752337955498	0.630757719284102	0.6166377781360851	0.6790501048049017	0.1401507566637097	0.12892199355244535	0.12814076114980275	0.039448960778334125	0.17411590623044404	0.04723525016007023	0.04709586840278526	0.04102951780684969	0.012617134637419118	0.05530702715860109
phecode_716.9	461	Arthropathy NOS	musculoskeletal	55	7087	7142	0.0077009241108933	0.6150017131570461	0.6717752337955498	0.630757719284102	0.617634432441148	0.6833924540470816	0.1401507566637097	0.12892199355244535	0.12814076114980275	0.039717311559234664	0.1671776559462654	0.04723525016007023	0.04709586840278526	0.04102951780684969	0.012727214726823382	0.05661643628994918
phecode_560.3	462	Peritoneal or intestinal adhesions	digestive	51	6578	6629	0.00769346809473525	0.6635720466824145	0.6553131650957739	0.657951329606848	0.7557943728512291	0.764292396566644	0.08061840137655545	0.06905649883751673	0.07725388820723016	0.09948132878520372	0.1502053273187909	0.02588314806741211	0.018439998357026605	0.02297475283980443	0.03325701113960717	0.0655788801662312
phecode_550.6	463	Incisional hernia	digestive	56	7229	7285	0.00768702814001372	0.6293430152143845	0.7143207864058486	0.70471695317131	0.6968998221695317	0.7245475202529145	0.1382450362959741	0.10553506971248688	0.12055879389735388	0.09055022491903252	0.11802504834480389	0.05741081575978262	0.03282166928987354	0.053568836121195756	0.029779693179690717	0.06244258540747102
phecode_440.1	464	Atherosclerosis of renal artery	circulatory system	49	6348	6397	0.00765984055025793	0.7457870195337114	0.7114933837429112	0.7265822306238185	0.7647662255828608	0.794	0.14537652364431033	0.15146916725160994	0.1770211715439335	0.07989607626525638	0.23567100497330337	0.0515718241180625	0.05573513434877613	0.06825807143141287	0.026926180328175363	0.12130516839968873
phecode_722	465	Intervertebral disc disorders	musculoskeletal	56	7263	7319	0.00765131848613198	0.5820740245437381	0.6167081301132787	0.6265216921019509	0.5215898363750786	0.55247109030837	0.10161422645283158	0.07875362660767854	0.07643881752120209	0.03741685837241462	0.0346621158775448	0.04269070552956672	0.021418653661272033	0.027056733240623725	0.011977386985581515	0.012150802064995901
phecode_695.42	466	Systemic lupus erythematosus	dermatologic	55	7220	7275	0.00756013745704467	0.9569365848832608	0.9612777008310249	0.9568698060941828	0.7327878907795805	0.9484556786703601	0.8880742565225324	0.8695777892242216	0.8814734946832974	0.12930248271519923	0.7764090451826301	0.8161530004445469	0.8228349302689042	0.7939067793848608	0.04490246354552444	0.6614190502194828
phecode_180.1	467	Cervical cancer	neoplasms	23	3024	3047	0.00754840827042993	0.8513392857142857	0.8900352733686068	0.8695326278659612	0.6514991181657849	0.8115961199294532	0.6625497911699285	0.6565590165290315	0.6993587716631195	0.05924798350531172	0.4958815591013733	0.4589219768520511	0.45684942794631267	0.529756172377867	0.018904496274282086	0.38161524337248137
phecode_451	468	Phlebitis and thrombophlebitis	circulatory system	48	6380	6428	0.0074673304293715	0.49367163009404386	0.4545990073145246	0.4313094305120167	0.5352912748171369	0.5340007836990596	0.0443659974938224	0.025298057375442096	0.027066311373304543	0.05406737492666591	0.04471282259158868	0.0140425415709294	0.00783399034269556	0.011215851891134374	0.014979617107345095	0.012368424061821395
phecode_737	469	Curvature of spine	musculoskeletal	55	7353	7408	0.00742440604751619	0.6483711488402814	0.7587085745366953	0.7227145576751233	0.677350518668169	0.7368001864874315	0.3080021897079466	0.27742447672426435	0.30203539645613425	0.06886725892947691	0.2832248100252821	0.16540426872304845	0.12548519895895477	0.1498940820144722	0.02452166183532387	0.132460112160893
phecode_270	470	Disorders of protein plasma/amino-acid transport and metabolism	endocrine/metabolic	55	7363	7418	0.00741439741170126	0.6952568479863428	0.7632061379684953	0.7427523861255529	0.643185962597967	0.7475993249010631	0.21463806503462163	0.1476257896003483	0.2492711790966317	0.05223399242984775	0.14252613770744987	0.11688587460053146	0.06655739282725459	0.11001458716721643	0.015857266670955477	0.05358677856623961
phecode_574.3	471	Cholecystitis without cholelithiasis	digestive	53	7141	7194	0.00736725048651654	0.5696345042886628	0.5499154713380421	0.5906613978862648	0.6171287221133203	0.6334754244583424	0.05129285893175659	0.037091035084516805	0.034671635161623506	0.03842048928484152	0.10452178662828099	0.015969428754605528	0.010606380291143393	0.011390331834041614	0.012748144552378932	0.033928040477676905
phecode_573	472	Other disorders of liver	digestive	48	6517	6565	0.00731150038080731	0.6114535389178685	0.7662076812928301	0.7130989823054107	0.7234990283317991	0.7445024036002864	0.19965541626950184	0.20768396593086996	0.17446979038112045	0.084331604378645	0.07821188126640369	0.09568249942151888	0.12864094254194808	0.09320330930640447	0.029337712699298663	0.029638124759806712
phecode_193	473	Thyroid cancer	neoplasms	54	7382	7436	0.00726196880043033	0.9183067922975807	0.886866953651023	0.8988415264356743	0.6005368413658849	0.7433316274822641	0.7903726680336121	0.7549483629167314	0.793700893452043	0.05790738562499741	0.3283046275952454	0.6870991763526123	0.5735736897543526	0.6221416039626498	0.02498799582527499	0.23403965972701585
phecode_182	474	Malignant neoplasm of uterus	neoplasms	22	3023	3045	0.00722495894909688	0.8770442520442521	0.8936297498797499	0.8562890812890813	0.5956649831649832	0.7610088985088985	0.7589254320409254	0.5214252808705995	0.7176661020139281	0.06334338769440975	0.2701049935139488	0.6767470970155465	0.4122376248859541	0.5487502851467337	0.016724066657475	0.18466693321005284
phecode_290.16	475	Vascular dementia	mental disorders	48	6623	6671	0.00719532304002398	0.7478474738325281	0.8118646839774557	0.780090076489533	0.8126836755233494	0.8348090277777778	0.31817880246557045	0.43001007738119057	0.4009575346312305	0.14207790052937108	0.4526029436917208	0.19725006532574932	0.2945974782480091	0.2637680105541625	0.05362334326570425	0.2975033574307229
phecode_537.1	476	Lesions of stomach and duodenum	digestive	51	7056	7107	0.0071760236386661	0.7211701988487703	0.6616365777080063	0.7399992368742369	0.7052143293214722	0.7691991540205826	0.2202597671329109	0.17489601514964365	0.20833659334963725	0.06615448354932583	0.20071239646326405	0.13513269189423271	0.07066965152777155	0.08990962235728421	0.020944485735836044	0.09281017057533084
phecode_334	477	Degenerative disease of the spinal cord	neurological	43	5959	6002	0.00716427857380873	0.7160768761439902	0.7486172971323978	0.697574740695546	0.6886119585112873	0.7327150701647346	0.2564888319329571	0.22473741550382054	0.2202865603556008	0.08782781623185053	0.20007646125293183	0.1204322457729663	0.14345506698461266	0.10110136486904264	0.02734084583811192	0.1048936266517649
phecode_389	478	Hearing loss	sense organs	53	7411	7464	0.00710075026795284	0.6873938158341828	0.6621844456437009	0.6687553716695649	0.5834542583598169	0.6325937918490535	0.2061960679976739	0.09483176957925854	0.14606442003318612	0.03042845425268788	0.13055856113620157	0.0915198430092269	0.027248804292423386	0.05797801162038309	0.01012204722702122	0.05932614967164225
phecode_994.1	479	Systemic inflammatory response syndrome (SIRS)	injuries & poisonings	44	6178	6222	0.00707168113146898	0.4466449866093764	0.5269732776126431	0.44849318696842166	0.6309794284705259	0.6339165366844227	0.023704107808690436	0.02885446337124035	0.02170605902154361	0.06601960144556844	0.06355110917113536	0.00722131280003713	0.008495303989057347	0.007029017076715295	0.01790919297173798	0.017908017309333658
phecode_292.11	480	Aphasia	mental disorders	47	6623	6670	0.00704647676161919	0.6259749899355878	0.6031633705716586	0.6027438103864734	0.7595775462962964	0.7632850241545894	0.0631181543703966	0.03776110617448745	0.05187554022070446	0.07939127247592995	0.1444787227618617	0.01631383679732459	0.011653444728810096	0.016691403913424253	0.026392057239185408	0.07278632630393024
phecode_079	481	Viral infection	infectious diseases	48	6807	6855	0.00700218818380744	0.6809072659616138	0.7386200058754407	0.6803637877007442	0.7856847336466901	0.7967795240893066	0.1292146308357078	0.1910743389271808	0.08424155742150125	0.15266914598093	0.18548187950801967	0.05347143711719282	0.10077185068931031	0.03444406293932026	0.08389070927383054	0.08648630468131135
phecode_530.13	482	Barrett's esophagus	digestive	42	5968	6010	0.00698835274542429	0.7182728520362569	0.7617699157410953	0.7507596067917783	0.6778134175922379	0.7826918166730499	0.29749039547753303	0.18011138846286917	0.36495049960967685	0.12179274781307234	0.34126896281308045	0.16262318517454724	0.061219207627306725	0.2185022901293434	0.043435851802232216	0.20151458844980064
phecode_250.25	483	Diabetes type 2 with peripheral circulatory disorders	endocrine/metabolic	35	4978	5013	0.00698184719728705	0.896920896388554	0.9376668452301236	0.9616389893308334	0.8925851524485514	0.9358332217311728	0.444418810938382	0.4444345113613406	0.5127193933502323	0.1981557801371802	0.34097935788578654	0.315716990052877	0.3851114809764159	0.44393002028131834	0.09108151410257795	0.2318766063713203
phecode_249	484	Secondary diabetes mellitus	endocrine/metabolic	35	4981	5016	0.00697767145135566	0.6901355992684777	0.7773752174494848	0.7670703421205227	0.7908002141041082	0.8191043311476872	0.18450646575646576	0.2013771841974089	0.18999504160524444	0.1340713842147831	0.2547054684445989	0.08838980160703842	0.09745230955302372	0.09558297691440601	0.05971760999692432	0.15379169394866501
phecode_350	485	Abnormal movement	neurological	52	7413	7465	0.00696584058941728	0.49313201635160087	0.5601019899981324	0.4991554439625656	0.669397812869623	0.7047529621713599	0.023892277476664454	0.033360451153809506	0.03146310555914506	0.0322051370728407	0.07829664666170605	0.007737146417631665	0.009735290709407806	0.010562260237040117	0.012465197597900532	0.025205135168375043
phecode_574.2	486	Calculus of bile duct	digestive	50	7134	7184	0.00695991091314031	0.5957123633305298	0.6224216428371181	0.589973086627418	0.7126728343145501	0.7320235492010092	0.07531093463070258	0.061093930826026314	0.07394938843549201	0.06503451714077636	0.16220826760856275	0.03441700199474197	0.016392875741445725	0.01696671669070592	0.019621484565749726	0.048730504974711236
phecode_656.2	487	Respiratory conditions of fetus and newborn	pregnancy complications	51	7281	7332	0.0069558101472995	0.9982554454608835	0.9991190078803371	0.9986172437834069	0.9721758603933831	0.9906481735786872	0.8563306835453155	0.8870261231110703	0.868431061764581	0.7090899509931339	0.8301957509554332	0.7577608414670507	0.8586160446167892	0.8323279369703719	0.5703204705164073	0.7550386102489807
phecode_426.31	488	Right bundle branch block	circulatory system	30	4287	4317	0.0069492703266157	0.5733084577114428	0.6561536069651741	0.6500171019900497	0.6846610696517413	0.7145895522388059	0.060464297689508645	0.0629189179256519	0.05922302948326569	0.051305686248098704	0.08855078508136047	0.015512702417100909	0.017312354157440507	0.01624145400431389	0.016587936294394687	0.030830757312834328
phecode_433.12	489	Cerebral atherosclerosis	circulatory system	44	6327	6371	0.00690629414534609	0.7208855303988048	0.7695796460176991	0.7661274566141822	0.8031088380645902	0.8208050798758764	0.26609711723295315	0.26086635250622064	0.23118250114788272	0.15113531490392482	0.30800361109546853	0.12900530137143015	0.12232240369633582	0.12916097588702194	0.05966093685792184	0.19482591251292214
phecode_184.11	490	Malignant neoplasm of ovary	neoplasms	21	3029	3050	0.00688524590163934	0.9304950495049504	0.925916591659166	0.9295529552955295	0.7935133513351336	0.9287548754875488	0.8472606912538263	0.8132533408620365	0.8192433653303218	0.21976408472445202	0.6251889558551244	0.7842126997350064	0.6730376119210333	0.6995879526915549	0.09811696010936657	0.5694069851306831
phecode_710.11	491	Acute osteomyelitis	musculoskeletal	49	7090	7139	0.00686370640145678	0.6506036671368125	0.7143023977433005	0.7297088857545839	0.6368710860366714	0.6911932299012694	0.06711559244058668	0.06378837333049153	0.0572152824129372	0.09912016684973124	0.1257524704101243	0.020067321855700353	0.021609508101164444	0.020828793580178556	0.02863913541402567	0.043276392767967305
phecode_800.1	492	Fracture of neck of femur	injuries & poisonings	50	7259	7309	0.00684088110548638	0.5485575757575758	0.5829256198347107	0.5913878787878788	0.58806391184573	0.5691933884297521	0.038845953151656225	0.03566071587137701	0.03044401515346542	0.06927125754056039	0.05404069728301979	0.010443150362721587	0.010351169520829134	0.010170491973140124	0.020305998358752693	0.015199692124940515
phecode_286.8	493	Hypercoagulable state	hematopoietic	39	5675	5714	0.00682534126706335	0.7566420014094433	0.8514252995066949	0.7783632840028188	0.6229157857646229	0.7980761099365751	0.4168763469429545	0.4956730752767338	0.45336820079734036	0.055606042993351715	0.22838406491085628	0.25310262886933965	0.2974626201681332	0.26161277344598827	0.016858445199932896	0.14133244433422215
phecode_743.21	494	Pathologic fracture of vertebrae	musculoskeletal	48	7012	7060	0.00679886685552407	0.6058316695189199	0.6643349496101921	0.6860560467769538	0.6652239018824871	0.7063355675984028	0.1215342253254206	0.11852536035194028	0.10652354042432002	0.0534943571719334	0.15448988722127813	0.037349787332215695	0.035719092983546405	0.030666544002591507	0.017483190183195066	0.0699579006177138
phecode_204.1	495	Lymphoid leukemia	neoplasms	48	7029	7077	0.00678253497244595	0.9390641299193931	0.9673091512565197	0.955761616880038	0.8420400663821717	0.9618681839734472	0.8609999337665715	0.8501090807640299	0.8652266964756917	0.1899747835250942	0.6611218851927062	0.7580851854990501	0.8333746859778174	0.8032568703593674	0.096704574849511	0.6375862451610219
phecode_536.7	496	Complications of gastrostomy, colostomy and enterostomy	digestive	48	7062	7110	0.00675105485232067	0.6732913244595488	0.7001262626262627	0.744200769376003	0.7768691588785047	0.8067355801000661	0.13481518793976738	0.08422424822613589	0.10769431570116166	0.08430759009742696	0.10595891827331877	0.05625788233771255	0.024781853264572395	0.03360618775018752	0.025124041655437666	0.045944237322103856
phecode_805	497	Fracture of vertebral column without mention of spinal cord injury	injuries & poisonings	49	7252	7301	0.00671140939597315	0.6118394925537783	0.6518400441257584	0.6178450082735797	0.6954484280198566	0.7310843905129619	0.08184864282694938	0.0545689000906073	0.09536645764500987	0.09111724727341519	0.13993864217098786	0.024627180375806704	0.016329700042781087	0.0340924665203092	0.034171940374283366	0.05332594243687793
phecode_721.1	498	Spondylosis without myelopathy	musculoskeletal	49	7261	7310	0.006703146374829	0.6536568438446709	0.6533924538694574	0.6677741668961719	0.6621690994216469	0.7120881299917379	0.17242976298602108	0.15000160032236254	0.16737247678789524	0.055207625408929865	0.2961156936156936	0.07127965382255691	0.0536293267278655	0.06599739107576127	0.018024565582837517	0.14430685587562778
phecode_717	499	Polymyalgia Rheumatica	musculoskeletal	50	7412	7462	0.00670061645671401	0.8917075013491635	0.8596146788990826	0.8864624932541825	0.6444274150026983	0.7914387479762547	0.7139455034605222	0.71045320769817355	0.737379873964223	0.05617769610882271	0.3575702569643418	0.6189365552640612	0.533858160496208	0.5969972542106848	0.017341241243721467	0.23654939552536589
phecode_348.9	500	Other conditions of brain, NOS	neurological	40	5956	5996	0.0066711140760507	0.6555288784419073	0.6653593015446608	0.6358638347884487	0.7878022162525185	0.7970366017461383	0.11026152974769045	0.08264919680412833	0.09869027422260628	0.1777097242511891	0.19367458911171875	0.03254247791700727	0.0247025348031279	0.036320299969979875	0.06873020172322306	0.08674820486606957
phecode_965	501	Poisoning by analgesics, antipyretics, and antirheumatics	injuries & poisonings	44	6553	6597	0.00666969834773381	0.6174882791910561	0.6126910699919549	0.5615467306571975	0.6233140067134574	0.668514716897384	0.09237839936236159	0.14251454650387824	0.08902262492354723	0.06854102015002825	0.21801628767146009	0.023556677483148925	0.04961395666709843	0.0370074201531321	0.01719844237711298	0.11799100244445454
phecode_853	502	Complication of colostomy or enterostomy	injuries & poisonings	44	6586	6630	0.00663650075414781	0.6760262816442592	0.7766212075200839	0.7720233001131878	0.804342544791983	0.8240123678325926	0.1048607839637025	0.10240604897818763	0.10244226476921828	0.06301249465913628	0.12192591145315386	0.03700677721901231	0.03744508595802172	0.03682909922297156	0.023500596878814103	0.040519487210729295
phecode_270.3	503	Disorders of plasma protein metabolism	endocrine/metabolic	49	7365	7414	0.00660911788508227	0.6833266358946511	0.7774010317675808	0.7478729296768938	0.6438718436057562	0.7480521314146077	0.21825956947249828	0.14326603636167445	0.1761419332893073	0.051143335288502845	0.15467529494159205	0.11777521380239639	0.07151747473072066	0.07110279775106003	0.013907492224144634	0.06230729983779017
phecode_751	504	Genitourinary congenital anomalies	congenital anomalies	49	7396	7445	0.00658159838817998	0.8555570578691184	0.8696976744186047	0.8704905354245538	0.7237750135208221	0.8662952947539211	0.47805135175311037	0.46304466958018553	0.47266806789229837	0.10651971991142617	0.2403605761876556	0.32842083238508685	0.3067556170125036	0.3696453905050141	0.04081594125934332	0.14282096695301008
phecode_418	505	Nonspecific chest pain	circulatory system	49	7402	7451	0.00657629848342504	0.48064955417454747	0.646524182653337	0.6166403674682518	0.6285447176438801	0.6701021345582275	0.06663234942999303	0.05313324387841116	0.05254499568936466	0.035520582056523496	0.05652823144499573	0.015607091405926856	0.014946644101759748	0.01721365816169841	0.011857207387223305	0.017611760142976267
phecode_260.22	506	Nutritional marasmus	endocrine/metabolic	46	6969	7015	0.00655737704918032	0.64357806749423	0.6978416817416256	0.6928625787536647	0.7385228619549622	0.780747302102177	0.10985563255367002	0.08310274392677265	0.10170989271505243	0.04631367143432853	0.14311841938370146	0.041296997046734486	0.023837426164154737	0.03254578976367279	0.016332439122013064	0.05775469081744096
phecode_575.8	507	Other disorders of biliary tract	digestive	47	7136	7183	0.00654322706390087	0.5456102858744394	0.6201805399850523	0.5679062733557548	0.7384167133781764	0.7739630044843049	0.05122311176376526	0.05410108194685398	0.0435796759727116	0.1105509389380483	0.17355279403790488	0.013094090265471337	0.01504091265305215	0.012831117458256784	0.03640147371563739	0.07472010993051796
phecode_420.22	508	Chronic pericarditis	circulatory system	45	6837	6882	0.0065387968613775	0.7594344901255135	0.7337506517288299	0.7843712247415339	0.7862380304436842	0.8247224588933962	0.19401767475296886	0.19041317229428426	0.1880018037367554	0.13010995130572245	0.27145023599925	0.09351787744435565	0.07299762929393522	0.0833933156966078	0.04836235413322468	0.13463837475088303
phecode_480.3	509	Pneumonia due to fungus (mycoses)	respiratory	40	6078	6118	0.006538084341288	0.6817135570911484	0.7820335636722606	0.6634246462652189	0.7703932214544258	0.7947038499506417	0.099072490818194	0.1392678140783996	0.1261844755076413	0.14304522847088252	0.17385725781951164	0.041405500477187204	0.05966672140411135	0.04008532748393317	0.04826005109630099	0.082980788286441
phecode_204.4	510	Multiple myeloma	neoplasms	46	7029	7075	0.00650176678445229	0.8738734615622488	0.8241307440163275	0.8109765600841116	0.7046842723730595	0.7955136372070011	0.706297524192261	0.7526252002824532	0.7418437986859039	0.14366382956972526	0.4132372969614824	0.601462298921408	0.6458372248315318	0.6071710694850182	0.05864675001388155	0.30076841781488184
phecode_204.21	511	Myeloid leukemia, acute	neoplasms	46	7032	7078	0.00649901102006216	0.9411738883118168	0.9253412969283277	0.9303012316367413	0.9011401295939061	0.9489254093089974	0.817834457097521	0.8431866270375588	0.839231011630331	0.5339456303929988	0.8082217550516253	0.761375441509401	0.8071053674765154	0.797874284480401	0.4499212277700047	0.7928095394746952
phecode_286.81	512	Primary hypercoagulable state	hematopoietic	37	5675	5712	0.00647759103641456	0.7741877155891843	0.87315010570824525	0.8081673528429955	0.6567560550424687	0.8501205444901895	0.4457793125724815	0.49234074602495653	0.4774830378145293	0.07638055849449132	0.23088572359540102	0.2728599543185461	0.30488860744621515	0.3181794522002448	0.025292447486837805	0.15322677361643247
phecode_324	513	Other CNS infection and poliomyelitis	neurological	48	7374	7422	0.00646725949878738	0.7464108127655728	0.7503395940692523	0.7416655365699304	0.7029811951903083	0.7789372570292017	0.3313658154195588	0.243825177802696	0.3104403855835457	0.09672134598297087	0.17741783167780428	0.19401180016825592	0.09225171065909052	0.1675658308134911	0.02849443716384082	0.09701866433765101
phecode_283	514	Acquired hemolytic anemias	hematopoietic	31	4796	4827	0.00642220841102133	0.7465843932443703	0.7623592577147623	0.7519534507923269	0.7288782318598832	0.7819302543786488	0.30546278079594513	0.27136117957648376	0.2759270224460821	0.11047935728683692	0.22527441721056723	0.177975967917381	0.12261386028499487	0.1553794844118884	0.031845820232371466	0.13384945336555204
phecode_446	515	Polyarteritis nodosa and allied conditions	circulatory system	41	6351	6392	0.00641426783479349	0.6504258126424374	0.7122458618207989	0.6704165167326376	0.6201916156890968	0.7289882451721242	0.3573549452866341	0.23782120409873247	0.26796145008369116	0.04342805587494817	0.18871213718447077	0.2342359435276266	0.1064139102293916	0.1381373235010863	0.012870658561930743	0.10529348257124106
phecode_250.21	516	Type 2 diabetes with ketoacidosis	endocrine/metabolic	32	4979	5011	0.00638595090800239	0.9303739959839357	0.9046347891566264	0.9330007530120481	0.8931701807228916	0.9494653614457831	0.5084976105137395	0.5026168332017389	0.5726585289085289	0.3331315033727376	0.5050636568970417	0.39955749536135676	0.4351409742835267	0.48707453053466937	0.225610823657401	0.4445248075238289
phecode_458.1	517	Orthostatic hypotension	circulatory system	42	6549	6591	0.00637232589895311	0.48891312250090874	0.5768346055979644	0.5422042893493275	0.5934074881861141	0.5992002908033442	0.046563923012229565	0.06955373395540591	0.03727856263425512	0.03544850877012809	0.0259049326195487	0.01808983615834956	0.03213861801499113	0.010013164571295296	0.01137028171786441	0.009624345250619717
phecode_289.9	518	Abnormality of red blood cells	hematopoietic	45	7025	7070	0.00636492220650636	0.569229198381168	0.6173510810777361	0.6151963514399931	0.6727657520513868	0.7074741024022575	0.05391265032615796	0.05239834067191938	0.06447245512526195	0.04197096511894831	0.05989201404120215	0.014738712252886947	0.013244366956791563	0.020360921028098743	0.012881778591661034	0.019511493363846322
phecode_562.2	519	Diverticulitis	digestive	42	6578	6620	0.00634441087613293	0.5900946879207749	0.5624867885737451	0.5416004285569503	0.6600486470051687	0.666168613994701	0.0937754518164436	0.05735482352692096	0.06771037065074614	0.0750048785506158	0.16024316956455176	0.031787824649107656	0.013814290641129826	0.018120086365014554	0.028205680664829442	0.062275471273287565
phecode_315.3	520	Mental retardation	mental disorders	47	7370	7417	0.00633679385196171	0.9317277250113071	0.9496138625056536	0.9471449570330168	0.7316056083220263	0.896420171867933	0.7865991412803708	0.7561357541859911	0.7942498292516561	0.11409998854786044	0.565126609862079	0.7074310620731505	0.6278821773951653	0.6215179141743049	0.037773486719969065	0.47775787652615226
phecode_251.1	521	Hypoglycemia	endocrine/metabolic	30	4722	4752	0.00631313131313131	0.5370831568544402	0.7022462233516872	0.6207694479740222	0.6867061979387266	0.6892644359734575	0.08921299777318581	0.08545862927866323	0.0740485863897767	0.04414330000447777	0.048601036512755866	0.02032607719136809	0.025973976531396856	0.01837927967358382	0.014158297516262346	0.015156148005191996
phecode_149	522	Cancer of larynx, pharynx, nasal cavities	neoplasms	47	7410	7457	0.00630280273568459	0.7831264057579848	0.848096603688709	0.8006370895186685	0.6982579847053532	0.8064293747188483	0.6779362541509784	0.6728310026403551	0.6899246895264585	0.053509047731848114	0.3614301493354578	0.5642046940429554	0.5062402829216862	0.525416925238048	0.016805906261052158	0.2719385169912781
phecode_599.6	523	Oliguria and anuria	genitourinary	45	7128	7173	0.00627352572145545	0.5274294881178939	0.5928975747816327	0.5795973015175914	0.6037012638461914	0.6223161567364466	0.032204067685499445	0.031241622701187667	0.03248425513938871	0.04435801717952467	0.03789606545733601	0.008867237522068583	0.00953719215580909	0.010150151863724522	0.012735694725235149	0.01112146014260662
phecode_447	524	Other disorders of arteries and arterioles	circulatory system	40	6343	6383	0.0062666457778474	0.5602742749054225	0.5995720365699874	0.5864919609079445	0.6539233921815889	0.674717843631778	0.04245367291226953	0.06133245669667106	0.038012498286280776	0.04074216882830386	0.09259218979608771	0.010361947123796431	0.013280184255205107	0.010187786756428218	0.011911756137722483	0.02901993647790302
phecode_443.1	525	Raynaud's syndrome	circulatory system	40	6350	6390	0.00625978090766823	0.7415362204724409	0.7776984251968504	0.7538724409448819	0.5709212598425197	0.6557464566929134	0.38537823338186317	0.336994935994936	0.4247116154163526	0.051914806549711985	0.11377118705401659	0.2386115847486904	0.20633985760043116	0.2482711694275804	0.013664532880196145	0.04378236554054319
phecode_275.3	526	Disorders of magnesium metabolism	endocrine/metabolic	45	7210	7255	0.0062026188835286	0.600477597539649	0.6358306699632154	0.6264421395404933	0.6751118615449556	0.6916553096544654	0.05955599064034416	0.05735828320863527	0.049916646265505425	0.044807993906370906	0.06819893132684457	0.01566207743764627	0.015536947907807646	0.014627589160957279	0.014622595156431408	0.023401195924885067
phecode_558	527	Noninfectious gastroenteritis	digestive	41	6579	6620	0.00619335347432024	0.5557540888695903	0.5419973947025619	0.5337986684035316	0.5983905051382254	0.6239426834563613	0.03874260471594353	0.04581006285758023	0.03265336398107196	0.045517074628898306	0.07887619101307285	0.010376411560721062	0.011966428596083562	0.012758131981851465	0.012134304451857796	0.021290402831899053
phecode_530.7	528	Gastroesophageal laceration-hemorrhage syndrome	digestive	37	5964	6001	0.00616563906015664	0.5833139185993151	0.6689646651840869	0.6900517137915211	0.7316089519573582	0.7435896078223728	0.13107624275202934	0.12488493659993462	0.13682528263473734	0.09556974109140094	0.06236847376332239	0.034569333254605296	0.035266692735127	0.06118195171980573	0.04593453126037557	0.020331901399027977
phecode_710.12	529	Chronic osteomyelitis	musculoskeletal	44	7093	7137	0.00616505534538321	0.6253133249609145	0.739617987031294	0.7219737550298587	0.7081989901837661	0.8023002793654048	0.12943050393446753	0.10992732984341208	0.15145989870146628	0.06648386171945322	0.24609398588773557	0.054514442518871525	0.036707818967166336	0.06435954741668955	0.031864815339850625	0.12253931778351913
phecode_782.3	530	Edema	symptoms	46	7417	7463	0.00616374112287283	0.5107869225268735	0.5112405781471626	0.5571529886175812	0.678145990364214	0.6817939911144455	0.0356182993653817	0.01639934668924296	0.02978857102675303	0.05327888715747271	0.0585568287507193	0.00898475612164098	0.006554534490665573	0.012687132313016795	0.015704377811320218	0.016483770698386746
phecode_586.4	531	Stricture/obstruction of ureter	genitourinary	26	4197	4223	0.00615676059673218	0.6503206655183787	0.7572836882031737	0.7283743174405394	0.6947704034888408	0.7384468794664126	0.19859593272400028	0.2299320078322013	0.21373311275774332	0.08263490102930346	0.19572809027917387	0.07155140615364679	0.1095397202071067	0.09078782159572833	0.02342569741759724	0.10341036613435702
phecode_252	532	Disorders of parathyroid gland	endocrine/metabolic	44	7116	7160	0.00614525139664804	0.6710933108487914	0.7409097296744851	0.6871454852061935	0.6475126475548061	0.7198285553681844	0.16880865214924448	0.1714250565122391	0.1491643026835456	0.0574666494469129	0.19106318578123851	0.05392118599353226	0.06170786770540934	0.06342147069257217	0.015739689874494485	0.0988225159049303
phecode_414	533	Other forms of chronic heart disease	circulatory system	29	4741	4770	0.0060796645702306	0.6604976803036693	0.691304653451427	0.6957205117390693	0.694851680022494	0.760970054829186	0.10882661649396154	0.09491022583640066	0.13234948964630813	0.0696317389956056	0.16393837603138073	0.03538020997840383	0.026683492188247945	0.04134178006210335	0.020693008001054794	0.10296891725693132
phecode_041.8	534	H. pylori	infectious diseases	32	5234	5266	0.00607671857197113	0.5714212361482613	0.45340681123423765	0.5740088842185709	0.5152727359572029	0.5859309323653038	0.05513300284893857	0.021129229070324454	0.05250074872469659	0.020774822016854985	0.12998011277029664	0.018718534597918616	0.006421637536070333	0.014619979888400615	0.007227679242477889	0.03969857334882214
phecode_296.22	535	Major depressive disorder	mental disorders	37	6103	6140	0.00602605863192182	0.7387881975581154	0.7803554183624198	0.7894667862316341	0.7278730082085949	0.8166827619507484	0.3022698581235845	0.30351357094561965	0.2973130359364479	0.15932770760527562	0.29517153214187863	0.1631254344927786	0.20869416308262678	0.18050640923784295	0.056744440961166355	0.16747522286870534
phecode_366	536	Cataract	sense organs	45	7423	7468	0.00602570969469737	0.6058271645427287	0.6955742831709145	0.6613427661169415	0.6468000374812594	0.6931959801349326	0.08995177560640619	0.06841765982099714	0.06541270226215684	0.03460464473757433	0.07596811636581505	0.030182392944253497	0.01963372060335364	0.02102944716018709	0.010879345834320622	0.024501786787824005
phecode_504	537	Other alveolar and parietoalveolar pneumonopathy	respiratory	28	4619	4647	0.0060253927264902	0.6302458256029685	0.7287646876932591	0.6643228200371057	0.6144712430426716	0.7510080395794682	0.26243629345931135	0.227154570473536	0.2290115986253249	0.04998259554379186	0.26301755293203116	0.1565636732389523	0.0971513154219773	0.10774316289595064	0.013074532962337605	0.14846344335501743
phecode_803	538	Fracture of upper limb	injuries & poisonings	44	7261	7305	0.00602327173169062	0.593767056408202	0.6238871084850154	0.6318294484364437	0.5116171352745299	0.5668911644675897	0.0703842140474699	0.05942046193607733	0.05955776838477408	0.07280269318724304	0.09649999714897456	0.0183655062005007	0.014467388570339695	0.020309442861944697	0.013639458293422235	0.02783773786404353
phecode_427.11	539	Paroxysmal supraventricular tachycardia	circulatory system	26	4292	4318	0.00602130616025937	0.5827299447989103	0.533807082945014	0.6025127249265181	0.5935873539321815	0.5861280378521758	0.047070330405486006	0.021122677031995288	0.05201990547148359	0.04784108763818268	0.0375134009044228	0.011736358469551319	0.007708323646777903	0.012971457963250502	0.011863411542585382	0.010098109347012661
phecode_697	540	Sarcoidosis	dermatologic	44	7272	7316	0.00601421541826134	0.9248887388738873	0.9000125012501251	0.9166247874787479	0.6801180118011801	0.8393201820182018	0.8054760992855028	0.7331760013715765	0.843348454973526	0.06857025596423064	0.35479120535934	0.7213462054274211	0.5181738091519436	0.7284991356298265	0.04018525282376369	0.2527250956813223
phecode_345.12	541	Partial epilepsy	neurological	36	5964	6000	0.006	0.8430248155600268	0.8982711081302631	0.8567851553767046	0.8211230345033163	0.9145428124301364	0.41087877974974746	0.48738827838827836	0.4647497845291963	0.17493915303718113	0.40793234662675126	0.2760535812583237	0.41392336843922894	0.37505413966405377	0.06527477895561369	0.3307997996186925
phecode_530.3	542	Stricture and stenosis of esophagus	digestive	36	5969	6005	0.00599500416319733	0.6426493579006142	0.6028243067187791	0.6556486134375582	0.7075860785408524	0.7245263353806067	0.11069824004942336	0.054922501730351556	0.11985304684549188	0.05318513070990851	0.16867799554105212	0.04544924798311211	0.014620187222972984	0.05056452595244097	0.01609071156318559	0.08319411517766123
phecode_696.41	543	Psoriasis vulgaris	dermatologic	43	7160	7203	0.00596973483270859	0.766058278313865	0.7949822244794312	0.7865217115286948	0.6271863890299645	0.7559344845099035	0.40777874268945963	0.5260814032853686	0.4954521398037313	0.033478040829332555	0.359283983415862	0.2373489918369666	0.31438158730493776	0.30682896637570106	0.010130657612449752	0.22223345507775472
phecode_585.4	544	Chronic kidney disease, Stage I or II	genitourinary	25	4197	4222	0.00592136428233064	0.6803001429252025	0.7181258474731558	0.701773738410232	0.6742148275735699	0.7493641660864148	0.13013571139931532	0.14265407883967673	0.1488800424124452	0.08028390467398988	0.2267633034768585	0.0509174335940212	0.04315206687916273	0.07054859611473673	0.021397409466094395	0.1254506179154299
phecode_513.3	545	Hypoventilation	respiratory	44	7391	7435	0.00591795561533288	0.7320536944116489	0.7235998376623377	0.7399682703659977	0.7823629968516332	0.7746027646595828	0.21441388225970198	0.1919263973496079	0.2464283791077447	0.13643785147546084	0.19866279314555177	0.10772002027097079	0.07742424387008741	0.14804035756821482	0.050260911109656116	0.090072095781325
phecode_512	546	Other symptoms of respiratory system	respiratory	44	7423	7467	0.0058925940806214	0.49514902527429466	0.6433250881661442	0.5049354672805643	0.6411282817398118	0.6680789576802508	0.04333255207420271	0.0553038586547531	0.025663039306206656	0.033841540666729515	0.09516220972339548	0.012571578611849914	0.014456894133422486	0.007413757367968137	0.010831643747032878	0.04938911777641078
phecode_010	547	Tuberculosis	infectious diseases	31	5237	5268	0.00588458618071374	0.8103844501718213	0.8093642611683849	0.7714001050019091	0.627205040091638	0.7507684230622375	0.5510149525113374	0.34703371141756	0.4966598237589535	0.043775221133165926	0.305360316633869	0.4000139969129166	0.15689397081008227	0.33208768605054184	0.012426407322390356	0.19097997927514213
phecode_338.1	548	Acute pain	neurological	43	7275	7318	0.00587592238316479	0.568551027037833	0.6218789044929781	0.6332456644509971	0.7392810735169174	0.7753585886351142	0.039185815046369046	0.0656785089371269	0.05247617485869171	0.06781958434865033	0.08493672968637753	0.010221512285829223	0.01583184272754032	0.01372600176377614	0.01974451706346171	0.031535293405423194
phecode_297.2	549	Suicide or self-inflicted injury	mental disorders	36	6099	6135	0.0058679706601467	0.8988205828779599	0.9594544626593807	0.9474389799635703	0.9110692167577413	0.9550054644808743	0.5542919035008285	0.602635746861753	0.608471940500338	0.1882250992940648	0.5088549168290548	0.41053211287406377	0.5981954313874702	0.5522391610125239	0.08435445972732139	0.3871038524882219
phecode_054	550	Herpes simplex	infectious diseases	40	6817	6857	0.00583345486364299	0.6334496919917865	0.7811124963332355	0.7416544441185098	0.7556614843062481	0.78940305074802	0.18229825340181877	0.1887216587760066	0.18439820730370454	0.08763895840239148	0.1549286117349192	0.09228374222243563	0.12645429722412155	0.06871819225350188	0.027342412038138315	0.09014566171881629
phecode_430.1	551	Subarachnoid hemorrhage	circulatory system	37	6322	6359	0.00581852492530272	0.6663872192344195	0.6456700910771075	0.6702034665911853	0.74704873541018	0.7305366389716779	0.143995004995005	0.14545938378441306	0.12703976534537606	0.13077142405880723	0.16678760068983764	0.04756749126418796	0.04094333040016417	0.037650902332540925	0.04654641781418846	0.08353953102754684
phecode_420.21	552	Acute pericarditis	circulatory system	40	6837	6877	0.00581648974843681	0.655867943843229	0.6884198596080725	0.6430191576484352	0.7611787072243346	0.7599400409476456	0.07963882281558264	0.11455421440925743	0.10732421713138762	0.09632694400793172	0.1906895801891772	0.020303622259859808	0.035726495650388344	0.039782648232083835	0.030823659094751384	0.08172149230515724
phecode_395.3	553	Nonrheumatic tricuspid valve disorders	circulatory system	36	6206	6242	0.00576738224927907	0.6656139220109571	0.6636785189959538	0.7248728828732052	0.687841515379382	0.7180470512407349	0.0762984418371607	0.05641068843136927	0.06586931218836677	0.047287515747432125	0.08006079554537994	0.02578199026192291	0.01658168794010998	0.01886671820576023	0.014391425699634463	0.029147718127196586
phecode_195.1	554	Malignant neoplasm, other	neoplasms	39	6786	6825	0.00571428571428571	0.6887901562039493	0.7154885057471264	0.6991570881226054	0.6785543766578249	0.7238712054229296	0.2538434434676443	0.29213600261641254	0.18796454380488298	0.07447510532755991	0.2740267927456806	0.15739401953894452	0.1600534388992851	0.08558450901285741	0.022336909319674355	0.14307644619284823
phecode_260.3	555	Adult failure to thrive	endocrine/metabolic	40	6968	7008	0.00570776255707762	0.5471957520091849	0.6073521814006889	0.6006300229621124	0.5828386911595866	0.6149052812858783	0.049672586688217855	0.044678275964948284	0.04396911777776341	0.03962321070414457	0.046145077174141916	0.015176616034980406	0.011084120499121983	0.01566028202045335	0.010783715822272395	0.012096689444290522
phecode_590	556	Pyelonephritis	genitourinary	35	6118	6153	0.00568828213879408	0.605175983436853	0.5680587337909992	0.520159093385638	0.6191475064472776	0.5989230322182267	0.05041145299245414	0.06024168948519894	0.02971388985819476	0.05834920928197423	0.03681516710843869	0.013097591824557912	0.013271577284604479	0.008199062128868343	0.019961438568337275	0.010297046372513706
phecode_274.11	557	Gouty arthropathy	endocrine/metabolic	40	7009	7049	0.00567456376791034	0.7230142653352354	0.7644400855920114	0.7865763195435093	0.7299386590584879	0.7840413694721826	0.233745724490093	0.16203052012332247	0.2404400012703456	0.1066783548205301	0.2308134187961774	0.12401791594768193	0.08342065032097094	0.11505024354387126	0.0348369601009469	0.1262183209221624
phecode_153.3	558	Malignant neoplasm of rectum, rectosigmoid junction, and anus	neoplasms	39	6862	6901	0.00565135487610491	0.9255013115709705	0.957829350043719	0.9589084814922764	0.6431069658991547	0.8113305158845818	0.7638840026388165	0.7522295232821549	0.7647363517616955	0.06592346467446879	0.2354711320491732	0.7058512974358879	0.6773158757653721	0.7028618436477512	0.02672708652590227	0.1387532024279541
phecode_444.1	559	Arterial embolism and thrombosis of lower extremity artery	circulatory system	36	6347	6383	0.00563998120006266	0.7314613526570048	0.7479241055800603	0.7558504865924526	0.7291307848491213	0.7664706294195898	0.1601977741914506	0.10011256114730316	0.14019652356171394	0.07545428906673143	0.32260753940064285	0.08397265107244449	0.03214583685622788	0.053413846708606744	0.022604616793663188	0.19203678623560058
phecode_503	560	Pulmonary congestion and hypostasis	respiratory	26	4621	4647	0.0055950075317409	0.5791398994774157	0.6405036114901974	0.6814499217787838	0.6162733415437872	0.6231534800119828	0.06949874786146817	0.0728951606862308	0.06636983092340429	0.0601438863935464	0.08065713706352652	0.016615466984746592	0.022674423455701965	0.017143555387180428	0.015003398148947265	0.03149496362016931
phecode_564	561	Functional digestive disorders	digestive	37	6580	6617	0.00559165785098987	0.7068549032154855	0.7256215005599104	0.7585042393217085	0.6157286834106542	0.7029819228923372	0.2292136580099569	0.3179065844680546	0.29609009445583306	0.04815694718642439	0.2770814983417343	0.0859266177983245	0.16085659927233095	0.16561269133686884	0.013632515335058258	0.1318401460898795
phecode_772.4	562	Rhabdomyolysis	symptoms	41	7346	7387	0.00555029105184784	0.5702552733590033	0.5443681692660729	0.5542374859009762	0.6613524691117939	0.6484941594388912	0.026247370599221876	0.015808346584174567	0.023796647011037203	0.07327534321713193	0.07787248659102206	0.007877851433810363	0.006574795511464209	0.007263885385722053	0.023004738402035076	0.019445242440941778
phecode_301	563	Personality disorders	mental disorders	34	6106	6140	0.00553745928338762	0.8657598119496734	0.9098524113215545	0.9200988420261651	0.9104005703165642	0.9451744667732799	0.4550560638779433	0.5235115477077952	0.5139924829776498	0.2434416971916972	0.4574227123875461	0.32120560871124026	0.4148794665150294	0.4058101006648712	0.13722745420755394	0.36761313349231306
phecode_204.12	564	Lymphoid leukemia, chronic	neoplasms	39	7030	7069	0.00551704625831093	0.9567916073968705	0.9667069701280229	0.9506415362731152	0.8543342816500712	0.9671664295874822	0.8744812249402213	0.8754677596096361	0.8862304409672831	0.1240250233134868	0.7371205416648292	0.7819113034632444	0.8655157329365658	0.8158946787393345	0.050136668596906846	0.7257641616706471
phecode_740.1	565	Osteoarthritis; localized	musculoskeletal	40	7219	7259	0.00551040088166414	0.6180470914127424	0.6022098337950139	0.6628573407202216	0.6687396121883656	0.7059764542936289	0.13049696083904028	0.08475130239015352	0.07573376791294964	0.0737006297139672	0.15823876826394048	0.040961742449911825	0.021693775865577726	0.01831371649563271	0.023790421998778018	0.05640222625582445
phecode_157	566	Pancreatic cancer	neoplasms	38	6865	6903	0.00550485296248008	0.8762498658530977	0.8245519493461296	0.8505503855765251	0.7917212197402915	0.8331764453370536	0.6344345611256558	0.5906252522559039	0.6258211143695015	0.09741602945341263	0.3179490075600132	0.5100500920157462	0.4239078338040643	0.43668054509683507	0.05926788976234951	0.20734030047693672
phecode_337	567	Disorders of the autonomic nervous system	neurological	33	5964	5997	0.00550275137568784	0.5782222748254231	0.675475401428177	0.6599794847516471	0.7090562985757684	0.7310431214739417	0.11232971954229064	0.13035283428040279	0.13469283574228796	0.11080839168301972	0.19725852046504222	0.04370146259868783	0.06323266888984738	0.056699042192214895	0.027519875916153822	0.0702409196564612
phecode_788	568	Syncope and collapse	symptoms	41	7420	7461	0.00549524192467497	0.5264754203568219	0.48832370684122706	0.4948119625208574	0.4818213323065075	0.49469901168014374	0.04845164871954963	0.016244475001096412	0.03248560288369238	0.02577689274866742	0.08015088552008502	0.010025607964940739	0.005885346303071194	0.008640283128265043	0.006758891674229808	0.019538874458986423
phecode_454	569	Varicose veins	circulatory system	35	6373	6408	0.00546192259675405	0.6485897569989192	0.7582888819161175	0.7390422898581042	0.780863229090402	0.7958825785308371	0.16191793724607165	0.12482531865114385	0.16354165605236598	0.15379806258472278	0.16685439611724537	0.05937632021245713	0.039615551869690346	0.0694005298873166	0.06652655144512042	0.07718315632523624
phecode_252.1	570	Hyperparathyroidism	endocrine/metabolic	39	7118	7157	0.00544921056308509	0.6492842090474852	0.7319759763978645	0.6871326215228997	0.642603259342512	0.7086091598763697	0.21465990094569098	0.2355819981402854	0.20313809036863562	0.05684409379971365	0.17484388201953605	0.0661216155083264	0.08681330328694853	0.11243816616627937	0.014956571741906777	0.07375077751711964
phecode_242	571	Thyrotoxicosis with or without goiter	endocrine/metabolic	35	6392	6427	0.00544577563404387	0.647622027534418	0.6613153594771242	0.6512480878876373	0.5355739813655959	0.5933545403977194	0.1442419023831976	0.23871137643986703	0.17689829705768137	0.03947026589325349	0.12917605229525347	0.06775419101116185	0.12368469157685445	0.08567539389986256	0.010060108766157164	0.058726466587795914
phecode_858	572	Complication of internal orthopedic device	injuries & poisonings	36	6581	6617	0.00544053196312528	0.6875941118876396	0.7211291738411155	0.6759622201964954	0.6811067220365306	0.7353286741618555	0.16877854256066094	0.10699956744233818	0.15412894270907115	0.09246854360857253	0.23862497805702676	0.06126921000467656	0.03234329094542097	0.060923014048536575	0.024915003187553998	0.12381152114428579
phecode_261.2	573	Vitamin B-complex deficiencies	endocrine/metabolic	38	6968	7006	0.00542392235226948	0.7343434648619251	0.7330941446613088	0.7761707656051726	0.5567194392410417	0.6766209438636775	0.2273412914986709	0.1838852403479335	0.32526104759758107	0.10036412851612414	0.25410104777408316	0.09153935749206445	0.06171464080425087	0.16003762506715538	0.02459096585347834	0.10771496680106116
phecode_281.1	574	Megaloblastic anemia	hematopoietic	26	4797	4823	0.00539083557951482	0.6796293327347933	0.7294593901305031	0.7465466380222529	0.5153044537788181	0.6532689902844134	0.1347417930529962	0.23256654418098202	0.17247631981954017	0.02154805507780605	0.22489119936583019	0.06488671221200559	0.13631245085011276	0.07854948939881892	0.006549558771493298	0.11056633425985293
phecode_500.2	575	Pneumoconiosis	respiratory	25	4622	4647	0.00537981493436625	0.7143743966980661	0.7729304663315915	0.7528708850647405	0.6298904902972406	0.7431814399360916	0.4576159271697029	0.5101326672310654	0.44141307121759776	0.04467883242937594	0.19030550007836428	0.30715275403475795	0.34233734768935714	0.2730468462900811	0.012022886782690364	0.09653231950767621
phecode_539	576	Bariatric surgery	digestive	40	7427	7467	0.00535690370965581	0.8970577544426495	0.8774549003769521	0.9020321755519656	0.7520018847603662	0.8296015078082929	0.6243664405328492	0.5990192170717036	0.6906917870465905	0.07800297032888014	0.3624635883236289	0.5310253943727548	0.4641481295423684	0.629566170598995	0.022911004170764318	0.2514691113070478
phecode_348.7	577	Coma	neurological	32	5967	5999	0.00533422237039506	0.584014745308311	0.6971954591152815	0.5761247486595175	0.6576658847184986	0.6856065683646113	0.0479132155391595	0.07548958629928733	0.05965768141387336	0.0485035322025811	0.07440729037259712	0.010918576804181726	0.026241655158257618	0.012210525820978884	0.01376574191410954	0.025076880980818644
phecode_960.2	578	Allergy/adverse effect of penicillin	injuries & poisonings	35	6557	6592	0.00530946601941747	0.5833841618379587	0.5982862322523805	0.5888566975026261	0.6326539256548406	0.6348056656839822	0.05391147063146388	0.049818581277912805	0.04122440783085232	0.03548146895024631	0.07578054347603148	0.013618271144576786	0.01195418150992632	0.010726400718637619	0.010918681012945578	0.023803094537778426
phecode_241	579	Nontoxic nodular goiter	endocrine/metabolic	34	6387	6421	0.00529512536988008	0.6906165972964013	0.6790056724004567	0.6928735865041069	0.552497329551733	0.6301392316475745	0.21703388229704018	0.1885576848928379	0.277606165181257	0.03162163165260051	0.06608266852859905	0.10046550453365888	0.08948084474092842	0.14291298253139645	0.007613673115336661	0.01478261971266569
phecode_556	580	Ulceration of the lower GI tract	digestive	35	6577	6612	0.00529340592861464	0.5388601736427823	0.6184351880004053	0.5978446674098848	0.6785176176480524	0.6988142292490118	0.05024705941998504	0.07000834759881162	0.05317276930306331	0.06800016023345826	0.19573854624432277	0.01522918722790629	0.017229955097243142	0.013772209368738334	0.020020152012484596	0.090870805904278
phecode_261.4	581	Vitamin D deficiency	endocrine/metabolic	37	6968	7005	0.0052819414703783	0.7260076137530969	0.716738926823373	0.7203856728503233	0.6903861260499123	0.7193501117892319	0.20701601027083796	0.19912634797290843	0.1669465766248821	0.07787384136790453	0.11027843238822402	0.10639230187607017	0.08514603566887116	0.07980753898925293	0.02179282069355712	0.05457846398503183
phecode_565	582	Anal and rectal conditions	digestive	37	6981	7018	0.00527215730977486	0.5854113585309593	0.5709109137782871	0.5480920864177057	0.5967992883957244	0.6167649142908833	0.03746596287593486	0.04331639802062468	0.035397561547068045	0.05584078530269872	0.08299901314761816	0.010637009168989558	0.015354898116166893	0.008832274840482985	0.012479443964454282	0.02666144547326751
phecode_707.3	583	Chronic ulcer of unspecified site	dermatologic	35	6701	6736	0.0051959619952494	0.5728165721675121	0.6727212440730793	0.6173414237872609	0.5752030902881395	0.6309294074737226	0.057409833942790194	0.057632543309419165	0.05184033476691068	0.028894774135954086	0.03803857843591273	0.015653082643447117	0.014486696312176323	0.016197628733192065	0.008165557339029027	0.010861160403814692
phecode_440.22	584	Atherosclerosis of native arteries of the extremities with intermittent claudication	circulatory system	33	6348	6381	0.00517160319699106	0.6833407465065422	0.6991261722080137	0.7208699358760517	0.758048852811446	0.7993198413580933	0.07869281211351767	0.13248984264156335	0.1272822685406398	0.048244793752831	0.1943773497039404	0.022867810115364498	0.04317614571747546	0.03981533265404145	0.01591975574364187	0.08369477687531408
phecode_974	585	Poisoning by water, mineral, and uric acid metabolism drugs	injuries & poisonings	34	6556	6590	0.00515933232169954	0.6460314754333705	0.6524449987438539	0.6764571295266123	0.7075673832681333	0.7122492193948965	0.07362832677336698	0.06962790947157799	0.05300896080699433	0.07719340854539458	0.09108843634680794	0.024930812491501537	0.0162212992028017	0.015474909597391742	0.028596921593832033	0.025795052050593213
phecode_681.6	586	Cellulitis and abscess of foot, toe	dermatologic	37	7156	7193	0.00514388989295148	0.6073137006854755	0.6533126415815951	0.6770395104586509	0.7052263834544439	0.7326659998234827	0.05792540617209165	0.03420584622629702	0.041463966023405505	0.059158702808070285	0.07323060043447295	0.013453134294100368	0.01017401013432855	0.01222642571123992	0.01675273338377226	0.02461511971384518
phecode_751.2	587	Congenital anomalies of urinary system	congenital anomalies	38	7396	7434	0.00511164917944578	0.8083024963707267	0.8386788021974894	0.8383664000455437	0.6608920896074691	0.8371068287267656	0.4896382023537196	0.49758827691449237	0.47355667306529864	0.057441655555112756	0.27150106552414355	0.31220672346909134	0.3635649281693918	0.34611931966840337	0.013867893620459279	0.14668072401165624
phecode_289.4	588	Lymphadenitis	hematopoietic	36	7032	7068	0.00509337860780984	0.5718572241183163	0.5814277588168373	0.5400960687650107	0.6388794084186575	0.6664280748325118	0.037288671086129634	0.05933574120374647	0.03036514864504643	0.0678667339765129	0.08180141464016434	0.008655109967101638	0.011933123088759203	0.007240182353105426	0.017104819632742758	0.023984702834482827
phecode_709	589	Diffuse diseases of connective tissue	dermatologic	37	7243	7280	0.00508241758241758	0.8527732569967159	0.9023620273765585	0.8866023424104158	0.6644380830596646	0.7841800110436223	0.717997108060821	0.6537980320333261	0.7549901159653482	0.06845652793994896	0.2545477654650165	0.580277376038862	0.605249025111347	0.6451328087036948	0.026813143345478622	0.14931218827480644
phecode_535.8	590	Other specified gastritis	digestive	36	7058	7094	0.00507471102340005	0.49897043543969016	0.5177166965775637	0.5464012468121281	0.5972403261862032	0.6100390415918894	0.0167782452445538	0.07639312343448483	0.026123921437748443	0.06191296606953108	0.06588986162236289	0.005734368298163734	0.01583548304054962	0.007428267045298954	0.017908681059167222	0.023323356518353502
phecode_731	591	Osteitis deformans and osteopathies associated with other disorders classified elsewhere	musculoskeletal	37	7284	7321	0.00505395437781723	0.5838687534321801	0.6421609006040637	0.6001213907916414	0.5136015491777219	0.5979045637157143	0.047505704199952675	0.033966465697097874	0.04388110832176333	0.0757486786324493	0.11408558017300707	0.009809775057771645	0.010165010936155294	0.011222610500950787	0.029850164279372152	0.03869086731063125
phecode_297.1	592	Suicidal ideation	mental disorders	31	6108	6139	0.00504968235869034	0.8292260150622135	0.8530277914210871	0.8827275703994761	0.811957678454486	0.841351506221349	0.32274284124970665	0.34687844387451	0.3676429593928569	0.16235704486611927	0.23062333486801534	0.19503679260952278	0.21616147653479897	0.2606705673421588	0.06592493395032413	0.12579130283769102
phecode_362.2	593	Degeneration of macula and posterior pole of retina	sense organs	36	7101	7137	0.00504413619167717	0.7733455364686004	0.7899895178197065	0.8213187208611034	0.6346960167714885	0.7710206827497731	0.50248956950847945	0.5565797796198275	0.5349123475778824	0.021480482957903085	0.3270659462731074	0.34203296108696124	0.38864144419264274	0.3442335718783042	0.007701406130825666	0.18757933746943015
phecode_401.21	594	Hypertensive heart disease	circulatory system	16	3164	3180	0.0050314465408805	0.6180941845764855	0.6455001580278129	0.7008098925410873	0.6124446902654868	0.6401943742098609	0.07440206049574453	0.043231899550814926	0.05847649934606456	0.029282644727991396	0.04380945592472816	0.01696990158379275	0.011594392829264184	0.016586031784725678	0.008940934216124512	0.011791376252477873
phecode_972.1	595	Cardiac rhythm regulators causing adverse effects in therapeutic use	injuries & poisonings	33	6558	6591	0.00500682749203459	0.5887214538148288	0.713713829539135	0.7825323358986779	0.7412087616382326	0.7806146063182821	0.04680144588210829	0.04518429952488172	0.061814603055861485	0.07458358015835322	0.13527214602336823	0.011114377522049705	0.01438660496233819	0.021679528618767964	0.026195311246639444	0.04848561171782563
phecode_580.32	596	Nephritis and nephropathy with pathological lesion	genitourinary	21	4199	4220	0.00497630331753554	0.9283636363636364	0.8972467532467532	0.9511753246753246	0.7535844155844156	0.8852554112554112	0.6401377217553688	0.5969013112491373	0.6467323388685617	0.18623273564450035	0.4234721272879167	0.5739164034973122	0.5216401769055714	0.5559785156798355	0.09275876334952352	0.34282315946339215
phecode_687.1	597	Rash and other nonspecific skin eruption	dermatologic	37	7421	7458	0.0049611155805846	0.4820221532003006	0.6123275042902324	0.5967904806478606	0.5333546072132636	0.5556893446226723	0.03446683488893236	0.034874912847206285	0.02930903247903951	0.022176704330489894	0.03159142581693289	0.008584209477808188	0.008757851891967452	0.008241559191030475	0.006360894116579769	0.007805395918646631
phecode_798	598	Malaise and fatigue	symptoms	37	7431	7468	0.00495447241564006	0.510061044700017	0.5853209449889525	0.5215285252960172	0.5497025664268314	0.6018993258172342	0.055033162252283	0.04527716392255492	0.02963942336517821	0.021374120775287817	0.10657547141907148	0.018253728697316726	0.011665615475607573	0.007424188075160633	0.0067871282109931725	0.0395024192114788
phecode_362.29	599	Macular degeneration (senile) of retina NOS	sense organs	35	7101	7136	0.00490470852017937	0.7940228104759223	0.8082363340530054	0.8186942645264245	0.6320754716981132	0.7831221252229419	0.5147567163506442	0.606098986655635	0.551037095206187	0.02530837829585268	0.3557140786304072	0.35939973451169527	0.41085281222194775	0.37036661975254526	0.007984994331770329	0.22672800496292114
phecode_473.3	600	Paralysis/spasm of vocal cords or larynx	respiratory	35	7123	7158	0.00488963397597094	0.7098173622808659	0.736525204317175	0.7074482188533283	0.724727057208809	0.7516828872668289	0.1679438974142874	0.19910976830458266	0.20634106761224474	0.08870083313102238	0.186615262136135	0.07520234781577424	0.10751782748418606	0.11553115452670558	0.023671859111237717	0.0846854643760602
phecode_300.12	601	Agorophobia, social phobia, and panic disorder	mental disorders	30	6110	6140	0.00488599348534201	0.7550147299509001	0.80293726132024	0.8037555919258047	0.739380250954719	0.8054075286415712	0.26574338962281835	0.24942018276090533	0.31468354875408316	0.09729027312269098	0.23626639850517558	0.13482554618560422	0.10398238856095021	0.18892321182560948	0.03926367180108486	0.1199932673334515
phecode_270.33	602	Amyloidosis	endocrine/metabolic	36	7377	7413	0.00485633346823148	0.8273229721996326	0.8089327128700943	0.8460106623294479	0.6824041444534803	0.7767883497485015	0.475719301915075	0.5207962103611724	0.5643232689480154	0.05159665338657029	0.19918861517534428	0.36641942303784547	0.360978732656858	0.41975906355200404	0.014606585459403538	0.10651479004296893
phecode_958.1	603	Postoperative shock	injuries & poisonings	36	7387	7423	0.004849791189546	0.6346319858028033	0.5977455934548517	0.6007985923118571	0.6425103771882332	0.6536545749864645	0.03852861864066807	0.02517567485590226	0.042486104809138024	0.0460901626912505	0.05323802138616185	0.009601450613230963	0.007382940267388772	0.010193396162494477	0.011840019033537468	0.013807584554622864
phecode_530.12	604	Ulcer of esophagus	digestive	29	5972	6001	0.00483252791201466	0.4880174146014736	0.6059767805313686	0.5665706630944407	0.4815963384684081	0.5635298057602144	0.01744880019648602	0.04876261444575857	0.03156316861456629	0.032261532551282626	0.06372083635157401	0.005566837423551178	0.012456182972014663	0.007993647389623887	0.007365765173542552	0.012977085092433813
phecode_281.9	605	Deficiency anemias	hematopoietic	23	4794	4817	0.00477475607224413	0.5517174245584759	0.6098473786677792	0.5856226533166458	0.7506431650674454	0.7742247253511334	0.030243620091259867	0.05573632724097805	0.03492185335837592	0.08063911382915907	0.12736029126593418	0.007981912553762184	0.012938024143233503	0.009632987584324343	0.023269589116311256	0.04300702568368012
phecode_593.1	606	Gross hematuria	genitourinary	29	6116	6145	0.00471928397070789	0.5821201220841509	0.5911892304338348	0.6153629823413996	0.6133878351863964	0.6262982341399608	0.05647159164421129	0.03652060540603102	0.06200735567953666	0.04294097431265113	0.14120142602495545	0.013474528483914302	0.011650031153098065	0.016694611962082447	0.012633650359754832	0.06201240464049771
phecode_962.2	607	Insulins and antidiabetic agents causing adverse effects in therapeutic use	injuries & poisonings	31	6555	6586	0.00470695414515639	0.5608278676021965	0.6849670149481392	0.7538209273947529	0.7017941580231849	0.7328401464307505	0.06324872964087772	0.061190349909961105	0.08282479023571593	0.04674259257454992	0.0795545842082621	0.01558830755382708	0.015297626020643548	0.0212056547430758	0.012617376279043567	0.02307163293066035
phecode_916	608	Contusion	injuries & poisonings	35	7426	7461	0.00469106017960059	0.5613175928419667	0.521314001855343	0.5581859532573241	0.6328425651614448	0.6552353592482868	0.03499076974420082	0.014475872422951008	0.02442043838515541	0.05610326944179887	0.11282270055138398	0.008670405339683935	0.005512502851388056	0.00679387000931093	0.012813480204304072	0.035625435025419885
phecode_189.11	609	Malignant neoplasm of kidney, except pelvis	neoplasms	34	7241	7275	0.00467353951890034	0.8566174439949965	0.8373271926832041	0.8494322335396461	0.7747453579609143	0.8654450346833016	0.59491682410203	0.6819168503800939	0.6417065371904082	0.10355181871112892	0.461848354715792	0.470724835337118	0.5657696854687849	0.5304811475925033	0.03067623276663677	0.30997931779310156
phecode_201	610	Hodgkin's disease	neoplasms	33	7029	7062	0.00467289719626168	0.9670529662789724	0.9406827880512091	0.9544347753326081	0.7331419964856497	0.867565894067442	0.8199263587498882	0.7430528417070912	0.8205331491303478	0.08362230383288267	0.33310617022958217	0.7678081029517514	0.613782073028513	0.7310279576385156	0.025733161285037248	0.23867993041194763
phecode_577.3	611	Cyst and pseudocyst of pancreas	digestive	34	7263	7297	0.00465944908866657	0.8080566532780513	0.9070784205752785	0.8920194674786214	0.7844033428349313	0.8466652630215081	0.3180909279645387	0.2634580519239962	0.30952308068837603	0.04539063040979075	0.22488815504462464	0.19434478082780796	0.12518087257312438	0.1962927123034997	0.01626809050016442	0.11475089797280456
phecode_656.26	612	Transitory tachypnea or apnea of newborn	pregnancy complications	34	7285	7319	0.00464544336658013	0.9984418142771795	0.999396909463758	0.9992709628457477	0.955849251586443	0.9951591287077555	0.8259312287361067	0.8671422142988253	0.8393291141574196	0.6886665675829763	0.7791981282160999	0.7350674639719387	0.8430198326664164	0.8238218466851329	0.46344079950922584	0.6847230133162573
phecode_151	613	Cancer of stomach	neoplasms	32	6865	6897	0.00463969841960272	0.89184295805418	0.9012170477716283	0.8653209656277309	0.7622178124089718	0.8539233177978445	0.7892418745922639	0.7250826713371817	0.7725312618416066	0.08316788507751849	0.30143595581801774	0.6653183443230744	0.588922486400769	0.6461731622167078	0.024782152275756475	0.21563247531022597
phecode_358	614	Myoneural disorders	neurological	34	7307	7341	0.00463152159106388	0.8971216072635951	0.9462039988409157	0.9138454232267619	0.6393573521362568	0.8897501529347371	0.882247868001483	0.9170172071761256	0.8739374631943989	0.02963578987244969	0.6867004260107709	0.8192650441562488	0.8656741013168355	0.7984165301978856	0.009175396359346957	0.5922889643162048
phecode_282.8	615	Other hemoglobinopathies	hematopoietic	22	4795	4817	0.00456715798214656	0.8606509212222306	0.8066191523239064	0.8740200166805672	0.6102737129426037	0.7901053908560164	0.7636124625288712	0.7795424836601307	0.7751398103100889	0.020440962688951615	0.2690117072470014	0.5931597014239365	0.6305104786064888	0.6439946665866879	0.007084353897720793	0.16896002128702226
phecode_287.31	616	Primary thrombocytopenia	hematopoietic	26	5676	5702	0.00455980357769203	0.7741502683363148	0.834162736488318	0.765923998482138	0.7105816663956199	0.832631322166206	0.47852074354621044	0.22958744034634362	0.45924831004528	0.062078541765719204	0.24571792625658992	0.3055859117495335	0.10185861280243388	0.27921674412442843	0.01634283545578232	0.16205117966296972
phecode_440.9	617	Atherosclerosis of aorta	circulatory system	29	6339	6368	0.00455402010050251	0.6888790746582545	0.6993280757097792	0.692062039957939	0.7515394321766562	0.8297118822292324	0.16225819842104489	0.10181425104944251	0.1198815479986079	0.03811812219187542	0.19089278719713504	0.06108271214671416	0.04413577960902916	0.037862210021444215	0.01297980611557547	0.10006371312205209
phecode_966	618	Poisoning by anticonvulsants and anti-Parkinsonism drugs	injuries & poisonings	30	6558	6588	0.00455373406193078	0.5953837552099217	0.6734817525668395	0.706325099115584	0.7637186133983938	0.8190464572532276	0.04376335163533178	0.05814272088266565	0.06427447516374701	0.036651696292942904	0.08724517888470082	0.010026509039460214	0.020335237130912297	0.017150186196167004	0.012649918494020283	0.03354921247894102
phecode_450	619	Noninfectious disorders of lymphatic channels	circulatory system	34	7436	7470	0.00455153949129852	0.5878207765085594	0.6074462867449293	0.5682909850330665	0.6267885960193652	0.6418124861563775	0.10463409617930595	0.06655633537456859	0.06538781413192916	0.030408811147891443	0.03650048824160057	0.03517009930821275	0.016114536918212036	0.02260718560945805	0.008645375100322313	0.00950930742893468
phecode_550.1	620	Inguinal hernia	digestive	33	7228	7261	0.00454482853601432	0.6814772616296103	0.6480671571340213	0.6843517041570364	0.6066620007161692	0.6457892509521794	0.1423957484905494	0.1720776161862054	0.12946605916986814	0.11702964785049484	0.1648228547698325	0.0484375620517474	0.05422249642103526	0.05285252347569688	0.03747823583439997	0.08667775597299292
phecode_556.1	621	Ulceration of intestine	digestive	30	6579	6609	0.00453926463912846	0.5685410334346505	0.5877821681864235	0.6222340425531915	0.6589280648429584	0.6990415400202634	0.06198467663549625	0.05331240451634586	0.046594527021373844	0.07588121460868309	0.19849390812244694	0.019711002872848937	0.013015728432954924	0.011408504344154743	0.018294490973998077	0.09862561333751943
phecode_564.1	622	Irritable Bowel Syndrome	digestive	30	6582	6612	0.00453720508166969	0.7179945305378305	0.7608811911273169	0.7825969816671731	0.6396373949154259	0.749871366352679	0.32387457497802324	0.3990726027155393	0.37922690334215353	0.06786187891764485	0.2973642367190754	0.1262720708453515	0.23491955268860926	0.2325733615866808	0.014995998090391751	0.14909910214693028
phecode_053	623	Herpes zoster	infectious diseases	31	6814	6845	0.00452885317750182	0.48720098326973876	0.6568159304373349	0.5909616231288524	0.6209751981215146	0.6974556061050778	0.08971247847693872	0.07355964657600504	0.06640992325640517	0.06452889494511664	0.08881118941960661	0.021491734760117866	0.024653513197514597	0.015529709882267645	0.0198342040359352	0.034349526949927954
phecode_008.6	624	Viral Enteritis	infectious diseases	32	7069	7101	0.00450640754823264	0.4696552333804809	0.49130304101838757	0.5474628712871287	0.4838719943422914	0.49537305516265917	0.01419282157888716	0.02543333323104127	0.027873057147422445	0.019582340871366434	0.04107066229944686	0.004751910052124178	0.005777046254501194	0.006743935023732417	0.005548810032221332	0.008044107626620582
phecode_359	625	Muscular dystrophies and other myopathies	neurological	33	7309	7342	0.00449468809588667	0.5776100426490706	0.6485434940049891	0.5931520077251147	0.5766186529331294	0.6309455218475899	0.12420281472913051	0.08443433384701858	0.10444904150488858	0.08289354890846086	0.0992307970043973	0.04249814522407066	0.023315433880308854	0.03263632340294285	0.03575122710033938	0.03385420480610496
phecode_251	626	Other disorders of pancreatic internal secretion	endocrine/metabolic	32	7119	7151	0.00447489861557824	0.6477396418539326	0.703854459269663	0.7199920997191012	0.7485323033707865	0.7784515449438202	0.0735407394264828	0.07172658563600781	0.06161041245782149	0.03669435650345153	0.07641327441311688	0.01938654473967558	0.01922397698791981	0.017030204663229687	0.011943908649184593	0.02318250082717496
phecode_225	627	Benign neoplasm of brain and other parts of nervous system	neoplasms	33	7352	7385	0.00446851726472579	0.8172950137617615	0.806481629648595	0.8206330410292517	0.7740286756704858	0.8398643026307367	0.3888328962393998	0.4044512728395863	0.40606493651385295	0.08742192922954321	0.27626681917997126	0.2585152130561951	0.24628584743503407	0.256175761768444	0.02333753462394373	0.1323695486833353
phecode_870	628	Open wounds of head; neck; and trunk	injuries & poisonings	33	7358	7391	0.00446488973075362	0.5920486705146859	0.5406376413027837	0.5898533808739587	0.5922565275090738	0.5743376556928833	0.03191435342128819	0.019040450569107505	0.02955318355201714	0.10536575480544412	0.0884584464512945	0.00820010254376238	0.005782264926275915	0.007958683232340825	0.041684548333775516	0.03927353841652786
phecode_350.2	629	Abnormality of gait	neurological	33	7420	7453	0.00442774721588622	0.5378246392896782	0.5447978436657682	0.5084223878230537	0.6970873632471857	0.7352100840336134	0.021601466789390917	0.02166464594618554	0.025046247225748223	0.030445064823355548	0.10776589639356848	0.006285097495025898	0.006240938004604036	0.006243549921242907	0.010030128089740131	0.046192409768996516
phecode_771	630	Musculoskeletal symptoms referable to limbs	symptoms	33	7424	7457	0.00442537213356577	0.647513628296146	0.6201461080121704	0.6939813640973631	0.6404253296146045	0.7354478321501015	0.06908909654719543	0.03541189921959081	0.07065200042466059	0.038791887666803596	0.12606232488555794	0.02618020100120074	0.00915874199055109	0.023202696410481956	0.009583770694404825	0.0632744629322682
phecode_720.1	631	Spinal stenosis of lumbar region	musculoskeletal	32	7265	7297	0.00438536384815677	0.6009418868703551	0.6523843930635838	0.6167475227085054	0.6052745664739885	0.6486822185521608	0.1393948147980406	0.12421558348025448	0.1479127424336153	0.05055646411316574	0.19165189183338002	0.04242409143997216	0.038197765108648606	0.054991250241160604	0.012760541333888216	0.08819045840508322
phecode_594.1	632	Calculus of kidney	genitourinary	32	7341	7373	0.0043401600434016	0.6762871152274584	0.7579525333696541	0.7142817011713429	0.6802318850449469	0.7590779079269954	0.20754724149421921	0.24464421978487313	0.28913441731409406	0.04565226711745943	0.14893724663991145	0.13445125374957112	0.11576222496551469	0.14911269945072797	0.01184926630973569	0.0549044388953662
phecode_225.1	633	Benign neoplasm of brain, cranial nerves, meninges	neoplasms	32	7353	7385	0.00433310765064319	0.7996107560511286	0.8219446899646451	0.8649858920315474	0.7647130813162905	0.8401686157193364	0.3332927926061557	0.4018141689731321	0.40431284216076185	0.09583219195273295	0.3045434960472911	0.19496722503689817	0.253807622566103	0.2616072053202524	0.026558199871882633	0.14861042639606248
phecode_738	634	Other acquired musculoskeletal deformity	musculoskeletal	32	7358	7390	0.00433017591339648	0.8233555313944007	0.8309679940201142	0.8083140799130198	0.7840038053818973	0.7859540636042404	0.18828680622178884	0.19202439638101326	0.19590007363561845	0.08146540956372142	0.09186402011672958	0.06458930044607998	0.11639076916445626	0.09081247587935348	0.025677695669054708	0.02702402887153165
phecode_875	635	Non-healing surgical wound	injuries & poisonings	32	7368	7400	0.00432432432432432	0.615498608849077	0.6835818743213897	0.6732339169381107	0.7096311753528773	0.709302049402823	0.06838514177719575	0.03342596528402876	0.048740854428271294	0.0754408690512653	0.06633097115616972	0.014370303844748019	0.009804481211604493	0.01194131114425054	0.021795213657292346	0.022391214318165056
phecode_320	636	Meningitis	neurological	32	7378	7410	0.00431848852901484	0.6115698698834372	0.694180333423692	0.6892289577121171	0.802314312821903	0.8326019924098672	0.04677949236402634	0.04788699943473203	0.050135130282851624	0.10895789009641002	0.1577331151400471	0.010447153785768522	0.012141309845559787	0.012847917741730816	0.04616988344441131	0.06476480919737589
phecode_579.8	637	Nonspecific abnormal findings in stool contents	digestive	30	6922	6952	0.00431530494821634	0.546410478667052	0.5557989020514302	0.5551738418568815	0.4726013676201483	0.45675045747857074	0.03508208959476756	0.02401143566245978	0.039964988539539156	0.047849734948659906	0.03185181883142192	0.0075343068821690975	0.006740204925088678	0.008759486381678684	0.009341829472962743	0.00799759849024118
phecode_807	638	Fracture of ribs	injuries & poisonings	31	7256	7287	0.00425415122821462	0.605958861631753	0.4956398153252481	0.5552120658765161	0.49939877342888644	0.4705898566703418	0.03319632507740569	0.04756225310968778	0.0501395640271058	0.027830605548036798	0.05442223992459841	0.008033525559931505	0.007649407184332725	0.010018628008241687	0.005896996125220776	0.010217898578689355
phecode_535.6	639	Duodenitis	digestive	30	7061	7091	0.00423071499083345	0.5428962522420466	0.544958935145851	0.579312753705277	0.6107731520815632	0.608481072406306	0.07130370851857792	0.027047182221178728	0.04286102570399818	0.07380987556382347	0.04793835599847943	0.019034595206321288	0.006263274852335309	0.008831002687835623	0.03046971405639586	0.010426787645514036
phecode_495.2	640	Asthma with exacerbation	respiratory	24	5682	5706	0.00420609884332281	0.9659289569400445	0.9658688255309162	0.9638654229731315	0.9058048809104775	0.9616214947788337	0.5619276530990086	0.6507686095032978	0.5650457302676982	0.3971834211540094	0.5726195579446354	0.4481304442119912	0.5965614107844383	0.5196695940784584	0.27806370522809726	0.4685880823661682
phecode_117.4	641	Aspergillosis	infectious diseases	30	7110	7140	0.0042016806722689	0.664098452883263	0.728520393811533	0.7180646976090014	0.7620646976090014	0.7712292545710268	0.17564128448465693	0.17504470606171527	0.1829500924530301	0.12835340695777292	0.20320751851349034	0.08380021172270428	0.055393826468686055	0.07055820902809405	0.06168942204185431	0.11412867596983887
phecode_737.3	642	Kyphoscoliosis and scoliosis	musculoskeletal	31	7356	7387	0.0041965615270069	0.676491979336596	0.7816212955410549	0.7451859026644916	0.6811021615008157	0.7354880369766177	0.2847230327542878	0.2789540324347094	0.3274821814097338	0.06984702089199729	0.36003940503940507	0.13470275843947283	0.12986421125918496	0.17445105237921738	0.017428503425713945	0.16139533482981683
phecode_149.4	643	Cancer of larynx	neoplasms	31	7412	7443	0.00416498723632943	0.8725512682137075	0.8673696370750135	0.8648526038855909	0.7306867242309768	0.8307137075013491	0.7032459315387716	0.718557820235992	0.6910484749455338	0.03748234405338946	0.3387719430328126	0.6238812697186403	0.5651882225739712	0.5577104875138719	0.011873885602018856	0.23491187843525804
phecode_531.2	644	Gastric ulcer	digestive	30	7235	7265	0.00412938747419132	0.5341155334438916	0.5652192740003685	0.5077372397272895	0.550388796756956	0.6077169707020453	0.042813428762068464	0.0643118604426671	0.03960811969026628	0.037255910211280906	0.05456154221581996	0.00807543494829284	0.013663320281888356	0.009375779202824307	0.01362376700442226	0.011357888314974262
phecode_818.2	645	Subarachnoid hemorrhage (injury)	injuries & poisonings	30	7286	7316	0.00410060142154182	0.5818949583676457	0.5754158660444688	0.5875020587427944	0.699264342574801	0.7155311556409553	0.06536384302110555	0.058669342973480254	0.04701957075575373	0.10201840421832355	0.11630097481868228	0.012502727030379584	0.014552660317392756	0.010483107164480376	0.045166733224166186	0.03541719548945403
phecode_480.5	646	Bronchopneumonia and lung abscess	respiratory	25	6077	6102	0.00409701737135365	0.5267066595793151	0.5735338041359759	0.5357316424937353	0.6702002176829422	0.6937580681904473	0.0541395953463625	0.07211999391700497	0.045112221665232266	0.10268371222289628	0.18628633604471537	0.01043894231927496	0.02018587655726447	0.014780233767256916	0.02854630584154134	0.07276626635961705
phecode_946	647	Anaphylactic shock NOS	injuries & poisonings	30	7293	7323	0.00409668168783285	0.6678895896170368	0.6723233708070561	0.6721935837674801	0.6362763915547025	0.7087688511105018	0.28830690032063033	0.1925745046925013	0.2600400210011194	0.03636621799006973	0.19876953136934988	0.15865671492420422	0.08706278940874691	0.12031336163332412	0.009977217323193023	0.084455678142504
phecode_429.1	648	Heart transplant/surgery	circulatory system	19	4629	4648	0.00408777969018932	0.6056609071274298	0.7206371490280777	0.7636630669546436	0.6586177105831533	0.6974946004319654	0.12380366692131399	0.06983180061238983	0.11911491281804461	0.03503188962809269	0.0641045844973267	0.047801061213635414	0.01935305911090427	0.05241268401539408	0.010866247631579073	0.018168760851532937
phecode_441.2	649	Chronic vascular insufficiency of intestine	circulatory system	26	6351	6377	0.00407715226595577	0.6060986242976167	0.763543886843635	0.692833268746367	0.7004795582251502	0.7530565781825228	0.1157938507521117	0.08208398670997469	0.12928205025265058	0.06761542018103767	0.1372651744306397	0.04891132233616555	0.024983285933509052	0.03873750013993507	0.017493057950664477	0.06446899159855175
phecode_301.2	650	Antisocial/borderline personality disorder	mental disorders	25	6109	6134	0.00407564395174437	0.8585018255067355	0.9695354400100719	0.9766309958453985	0.8998741029837592	0.9602618657937807	0.5490209527426851	0.6259201957462827	0.5728282434102867	0.2274936621488346	0.4569493664230506	0.41868582969561746	0.5487781257827983	0.4958779682478213	0.11423250876308534	0.3853045827097569
phecode_681.3	651	Cellulitis and abscess of arm/hand	dermatologic	29	7155	7184	0.00403674832962138	0.47262623439537915	0.5613555058692007	0.5345202161356437	0.5352561952673747	0.5317458542947643	0.02990291558245415	0.030404460312979314	0.03994092503807512	0.02062459490341774	0.032032186305286814	0.006209169087605997	0.0067988127254360224	0.014500394160165245	0.00567328355521789	0.006368116939178551
phecode_580.14	652	Chronic glomerulonephritis, NOS	genitourinary	17	4198	4215	0.00403321470937129	0.8997750251442486	0.9236673548250489	0.9208062040124927	0.9107670319199619	0.9609708326716425	0.6381886227471097	0.6928151260504202	0.648874883286648	0.3997028819799218	0.6782051282051282	0.5420865231360733	0.6599331764347539	0.6025609903630639	0.2676080388484329	0.6210977767132331
phecode_580.13	653	Acute glomerulonephritis, NOS	genitourinary	17	4200	4217	0.00403130187336969	0.6115291005291005	0.6940238095238095	0.7435899470899471	0.5733068783068783	0.5994973544973545	0.08455279626619679	0.09858994029058822	0.08634592110562067	0.025352631308603178	0.03293734677881484	0.028147858927004322	0.024268443205811858	0.027802211248176695	0.007713437677977606	0.009269725890482082
phecode_345.11	654	Generalized convulsive epilepsy	neurological	24	5967	5991	0.00400600901352028	0.7649533623771224	0.8604348190348525	0.8281864387846292	0.7915354110813226	0.880085455764075	0.32060738968633706	0.33215730015730016	0.3238375280230018	0.11950502300602107	0.23063834505250588	0.17444301934360357	0.16925368584334452	0.1824008375958291	0.038315051311199756	0.1485464016769597
phecode_531.3	655	Duodenal ulcer	digestive	29	7238	7267	0.00399064263107196	0.5033305701390808	0.664629271437782	0.6073289122225293	0.5814202818458137	0.6310214608086948	0.04417177750091364	0.05707504572011199	0.06957464132228273	0.052825433018392265	0.0684308573389154	0.008902556436872228	0.013218947869496206	0.01799864393733423	0.022358210413504886	0.016415407503096422
phecode_411.41	656	Aneurysm and dissection of heart	circulatory system	19	4746	4765	0.00398740818467995	0.6635419300463548	0.6008069953645174	0.6735208596713022	0.7436367467340919	0.7673662031184155	0.09229008371506045	0.07788203184808905	0.12864684335272572	0.05219411449160717	0.04807636632052484	0.03651281708803304	0.015519668913138355	0.038954688445803375	0.022270982921079274	0.01585131286295065
phecode_608	657	Other disorders of male genital organs	genitourinary	15	3776	3791	0.00395673964653125	0.45255230402542374	0.6216068591101694	0.5761487023305085	0.5418895656779661	0.5421610169491525	0.03684656162054617	0.06604687864147721	0.05817097802122502	0.025292350639457332	0.04354699154817019	0.008611718521795191	0.01653983427218543	0.013058445987358487	0.006834664917092592	0.01074953881892673
phecode_359.2	658	Myopathy	neurological	29	7309	7338	0.00395203052602889	0.5025098039215686	0.6385517555859553	0.4995549475604195	0.5995987232102143	0.6168372093023256	0.02363529258319754	0.041134350553357416	0.026657847324779212	0.08345349433801867	0.09039973864454481	0.005560257911822478	0.009996463252567837	0.006127598333657964	0.03844762823351323	0.0190832800066099
phecode_358.1	659	Myasthenia gravis	neurological	29	7310	7339	0.00395149202888677	0.9466666666666667	0.9601878704970361	0.9451746466028272	0.6492549019607843	0.9205161878704972	0.935830817310239	0.9578653530377669	0.926287056164698	0.02923868684752387	0.733265172608501	0.8998894314663459	0.9266923625006109	0.8906655637039449	0.008456590943288222	0.6683440259316419
phecode_425.11	660	Hypertrophic obstructive cardiomyopathy	circulatory system	27	6835	6862	0.00393471291168755	0.8732132408258797	0.8809318314803979	0.8583831396806821	0.7246489174956114	0.8670045139179136	0.6862144151938369	0.622097046275739	0.6270187775541763	0.07481429750493938	0.40882048369754515	0.6145605187668497	0.4695108103087515	0.4689050259484866	0.02377408558087327	0.29178166136632383
phecode_874	661	Complication of amputation stump	injuries & poisonings	29	7368	7397	0.00392050831418142	0.6813771263119798	0.7107917119073471	0.783695258776692	0.737328990228013	0.7904614549402823	0.07576316449469338	0.049924703035296406	0.07643819049328894	0.07054802868328873	0.07429015031592545	0.020660749874385032	0.013846411392016807	0.027746503921986257	0.018008770642242718	0.023220022823925497
phecode_279	662	Disorders involving the immune mechanism	endocrine/metabolic	29	7432	7461	0.0038868784345262	0.78776910656620025	0.8202691065662002	0.8094537136706136	0.6764101184068891	0.7263419447434517	0.33825877825877826	0.3674199756847143	0.3517411619820342	0.06477447635561093	0.17204071756703335	0.215984363844499	0.15084663768554446	0.1924078173054951	0.013581319816463563	0.08460039046462298
phecode_741	663	Symptoms and disorders of the joints	musculoskeletal	29	7436	7465	0.00388479571332886	0.4304482696790389	0.554804554419939	0.5378877532723687	0.5727201004124081	0.5816334947104178	0.03723283755219387	0.08605972598037913	0.04782179735378784	0.055436650228695164	0.039314822325779646	0.013631840670314876	0.02132943326107443	0.00805540934777852	0.01729082840595225	0.009487120511990799
phecode_550.4	664	Umbilical hernia	digestive	28	7231	7259	0.00385728061716489	0.6064998814791404	0.583274731352718	0.6036543931731985	0.6444393963337547	0.6656467288242731	0.07685585377810564	0.0402380120046569	0.06792780655730847	0.06843381179829043	0.05844134209758545	0.015211475824094035	0.009247154140009005	0.01642044059927204	0.015056527479600434	0.015596940340940125
phecode_286.1	665	Congenital coagulation defects	hematopoietic	22	5682	5704	0.00385694249649368	0.8520175354388659	0.8398675242392244	0.8502111932418163	0.6655979008671722	0.75913090781095	0.7382456140350877	0.5796492028185392	0.7334141726866186	0.08213262905111199	0.3637362637362637	0.5995522345181679	0.5073830722199225	0.6120611075351576	0.03677622123793186	0.2427364646546146
phecode_199	666	Neoplasm of uncertain behavior	neoplasms	26	6784	6810	0.00381791483113069	0.7740486665457185	0.7644196752539913	0.7881871371552975	0.5767484579100145	0.6523290094339623	0.30124422017610875	0.2512314863482828	0.2507314227583671	0.035078561733881145	0.11069167417183619	0.1761154388157938	0.116939493785968	0.12007768900725295	0.008288957832013102	0.04187426900774338
phecode_426.23	667	Second degree AV block	circulatory system	16	4289	4305	0.00371660859465737	0.5843065268065268	0.6326544289044289	0.6077651515151515	0.785472027972028	0.8204079254079254	0.02162979885465678	0.05281996184453302	0.027441361695486544	0.06050709447703094	0.1380374415446235	0.006237102748911151	0.012521761446640174	0.0077231414501130295	0.018537785848698043	0.047560876731963644
phecode_711	668	Arthropathy associated with infections	musculoskeletal	26	7093	7119	0.00365219834246382	0.4868545466374618	0.6945067337511657	0.6549630240072868	0.6550953134826831	0.7444254082539958	0.034243742531901156	0.07764693912413743	0.06391175099257698	0.026948368022375272	0.13026956542935395	0.0071253426435900075	0.019733911945048588	0.013901192600656413	0.007624091104905097	0.03788585503848798
phecode_459.1	669	Hemorrhage NOS	circulatory system	24	6556	6580	0.00364741641337386	0.46993847874720357	0.5325058470612162	0.5419564775269473	0.48221730730119994	0.5553106569046167	0.01923494427208804	0.011036457037101164	0.019786613496954694	0.031431211142077614	0.05986297376462334	0.004552910779947492	0.004176035859403744	0.005059024961879062	0.00609961339241463	0.01542911256154733
phecode_726	670	Peripheral enthesopathies and allied syndromes	musculoskeletal	27	7383	7410	0.00364372469635627	0.4495704999226126	0.5462089846772945	0.5235064231543105	0.5112927565392353	0.5417930660888407	0.009833098973861787	0.025169145538422248	0.015467193052431572	0.01806469076760946	0.03843713713228447	0.003628928547593979	0.005815564202868196	0.004787697941105293	0.004863007557989436	0.007570749577016856
phecode_136	671	Other infectious and parasitic diseases	infectious diseases	27	7430	7457	0.00362075901837199	0.623250336473755	0.60056046914055	0.6200759469332822	0.66804076139204	0.6951759277062104	0.03703436129493857	0.053324116907718995	0.06866706762711688	0.07817305393176795	0.08505591467305208	0.008126867923189689	0.010331738569103015	0.014912352057362079	0.016123182601897133	0.03673035511158548
phecode_465	672	Acute upper respiratory infections of multiple or unspecified sites	respiratory	27	7431	7458	0.00362027353177795	0.6117176687682608	0.60327445025372906	0.6534493695217591	0.6785656620021528	0.6760283715208365	0.04458137256856406	0.08327398538320085	0.06716313688607198	0.06291082108905566	0.03860993028026468	0.00975043933564124	0.021321413397269267	0.014072213404548914	0.014577863134792647	0.009465076446402643
phecode_447.1	673	Stricture of artery	circulatory system	23	6346	6369	0.00361124195321086	0.5328225128689988	0.6044398046013236	0.5802329551423469	0.6450467486080471	0.688467801239626	0.03622496831730832	0.0627515867618906	0.04273386426672724	0.025694334709985164	0.054990579587422414	0.007786349327965977	0.018067930145747146	0.010568078027431491	0.007457279934640276	0.015344564331268086
phecode_550.5	674	Ventral hernia	digestive	26	7233	7259	0.00358176057308169	0.611177984304885	0.6210086982412114	0.6232640734990749	0.6300333893366793	0.6699070628017268	0.0633744099622897	0.0757543660899581	0.06326114017300181	0.045872727257621156	0.03339234184645875	0.013829522734929442	0.027731025284132137	0.013598023070567749	0.010107287384512295	0.009380766967760894
phecode_747.12	675	Valvular heart disease/ heart chambers	congenital anomalies	26	7339	7365	0.00353021045485403	0.7935432823307482	0.788759169985328	0.7715877174596522	0.7503584154265354	0.8433116747013205	0.22402783588602662	0.26621983034933433	0.3113831976491823	0.1483878889142047	0.4136601083814706	0.09155626360477405	0.11462050048130645	0.15049247844211974	0.06483514951527998	0.29485074257668287
phecode_711.1	676	Pyogenic arthritis	musculoskeletal	25	7093	7118	0.00351222253441978	0.5229066817028475	0.6885461169785951	0.688209971590293	0.6529895252759645	0.7440328771876559	0.05006272159742296	0.06816341004517495	0.08651269692506806	0.027519576872542705	0.1216590078831704	0.00939142969230421	0.016438297680898602	0.024375145484630673	0.007407565149018441	0.045036229642961625
phecode_751.21	677	Cystic kidney disease	congenital anomalies	26	7398	7424	0.00350215517241379	0.7824651153118306	0.8574718738952316	0.8133508016719696	0.6704182003452077	0.8344438205752074	0.6026994020472282	0.5659793611406515	0.5372888710577498	0.05910000088457845	0.23726670913627435	0.4502930500020076	0.39917830074736455	0.39714606433351823	0.027288443018123637	0.10782748408948756
phecode_750	678	Digestive congenital anomalies	congenital anomalies	26	7407	7433	0.00349791470469527	0.8007964362850972	0.7885456471174613	0.8271930553248048	0.7521182920750955	0.7896120618042864	0.41531884912622563	0.32546280473912054	0.3641024034445087	0.14122064045886298	0.3067555557692184	0.21467868576811883	0.22602030808595724	0.24456048593605878	0.07526128065588714	0.18583435479666374
phecode_528	679	Diseases of the oral soft tissues, excluding lesions specific for gingiva and tongue	digestive	26	7437	7463	0.00348385367814551	0.6058080129066954	0.7705503960948973	0.6286222516391917	0.7502099406374749	0.815452871946553	0.0914831297541334	0.12632667049385515	0.08663928535380588	0.16436831204630392	0.18914110661651645	0.020202146933442442	0.03591713145385066	0.019662639799896697	0.051159860351517074	0.06956832789475136
phecode_426.21	680	First degree AV block	circulatory system	15	4291	4306	0.0034835113794705	0.73393522833178	0.7749388397017707	0.7549743709226467	0.7229962721342031	0.7385076887232059	0.0687446165733031	0.08759288787482879	0.05394351799383339	0.04797159968301677	0.2042198804655552	0.0199971495046032	0.02484493332118874	0.015301527351279673	0.013768740304164853	0.11995440895940009
phecode_452.1	681	Iatrogenic pulmonary embolism and infarction	circulatory system	22	6378	6400	0.0034375	0.705642977279854	0.6144530915932609	0.6623521195016961	0.7241939621996065	0.7615581972120072	0.04596601408361054	0.08989435499077553	0.08224521726886119	0.034685073740421804	0.07102413121334164	0.01167229870532717	0.04368057248247643	0.03708397931765309	0.010077521479439413	0.026227179101074766
phecode_604	682	Disorders of penis	genitourinary	13	3777	3790	0.00343007915567282	0.4410761551841488	0.6682333812296756	0.5782538001966271	0.47385615972169703	0.5385918475383801	0.03039668588669461	0.03270476910740822	0.04750602374464711	0.01826733064235653	0.034413422902968734	0.006734944990474904	0.009928523425527441	0.010284477127795557	0.004957256216928195	0.007904852593574697
phecode_656.5	683	Hematological disorders of newborn	pregnancy complications	25	7283	7308	0.00342090859332238	0.9942687872259537	0.9985848857348033	0.9981740801757276	0.9740780636167786	0.983555104971909	0.7008835075248737	0.7786656229384261	0.7416908581614464	0.6466685613237337	0.759465832092422	0.5529371538094131	0.7198981931245471	0.6487505757749398	0.487366066245768	0.6684389594711111
phecode_772	684	Symptoms of the muscles	symptoms	25	7352	7377	0.00338891148163209	0.5465190005859212	0.5127573867916632	0.5715106302837533	0.49385619820875537	0.5088495019670211	0.046737470931557126	0.02094616190302406	0.03072855328611358	0.018737078511160368	0.03240836922920211	0.007742771127865468	0.004734795631263948	0.006672111925575789	0.004620933572368967	0.007021052034727461
phecode_352	685	Disorders of other cranial nerves	neurological	25	7354	7379	0.00338799295297465	0.5536589192694714	0.6790652915210978	0.6241020062341792	0.6449446664295726	0.6867450471747453	0.030459832200795685	0.04275064399196839	0.08340963887930224	0.031160147145658075	0.07360172891874214	0.00788754393690467	0.010007707039710293	0.02196505733602087	0.008208340088408735	0.024549297860484577
phecode_737.1	686	Kyphosis (acquired)	musculoskeletal	25	7359	7384	0.00338569880823401	0.6295349080267558	0.6889893394648829	0.6511904264214047	0.6926693143812709	0.7475418060200669	0.1037678423384165	0.04887903771122724	0.05887605629716834	0.06471473440984118	0.08141982200607668	0.039430651884434675	0.012603231625690096	0.018349250278136185	0.017709529472718272	0.024097935271577005
phecode_369	687	Infection of the eye	sense organs	25	7415	7440	0.00336021505376344	0.5367583603020496	0.5104389677205211	0.534481578292258	0.5506783669405029	0.58806738030039	0.04019547276372262	0.0530535578699259	0.0405285041625076	0.026459750442634527	0.04178986557425438	0.0075153020248942175	0.008419299811979157	0.008126019467497836	0.006118225154991916	0.009375884812791413
phecode_475	688	Chronic sinusitis	respiratory	24	7120	7144	0.00335946248600223	0.5178522940074907	0.5677867509363296	0.5424087078651685	0.5607279962546817	0.6098923220973783	0.030457441490409295	0.046905401567025294	0.04367367044566319	0.026627815220914414	0.042392160033504996	0.005943036196907069	0.008543607300753585	0.009899017663835304	0.005905726274104854	0.009354437552263546
phecode_758	689	Chromosomal anomalies and genetic disorders	congenital anomalies	25	7424	7449	0.00335615518861592	0.9060552055702918	0.8753719744694961	0.8810976873342174	0.5316520225464191	0.7125082891246685	0.770496894409938	0.7292523432390867	0.7821647112951461	0.017162874409750527	0.14096068976789802	0.6334753368137133	0.6231922359473416	0.6322484967952255	0.004528102620254977	0.07976406803025388
phecode_560.2	690	Impaction of intestine	digestive	22	6586	6608	0.00332929782082324	0.4713565966374955	0.5352579852579853	0.5195221268254976	0.6795571874223559	0.664425917234906	0.01966193530528637	0.012563000360051339	0.015445506730826408	0.05480753236858122	0.026094720543702633	0.004336454350421145	0.004124960173628536	0.004350405973245979	0.012847626723120408	0.007329720255097137
phecode_619	691	Noninflammatory female genital disorders	genitourinary	11	3309	3320	0.00331325301204819	0.5437059415911379	0.5598036253776435	0.5915508559919436	0.579214501510574	0.6261329305135952	0.0569105524659773	0.03472201271930555	0.026626890984802178	0.016238992332196046	0.02164224875825604	0.01632733105013883	0.007795766914535223	0.007339005323275086	0.0055219225617883765	0.006802266922670589
phecode_211	692	Benign neoplasm of other parts of digestive system	neoplasms	23	6922	6945	0.0033117350611951	0.4851488009245883	0.570039969180391	0.5558015506115767	0.7261123952614852	0.739364827121256	0.05444384316544491	0.06316220103389177	0.03574137575214605	0.10834212551763776	0.06675252710868029	0.023115563104934827	0.010318698224290896	0.007205342090917216	0.03283511030830903	0.01908681167367199
phecode_512.9	693	Other dyspnea	respiratory	24	7427	7451	0.00322104415514696	0.5134939867169269	0.6110763327948303	0.5542429545862503	0.6037919583557709	0.6375964817806498	0.023974551191611924	0.043258615320554694	0.050464658543777	0.02892770170795944	0.11644478990805471	0.004649419301603627	0.008632339537996431	0.011578061336220708	0.007463007561105705	0.06156370064029497
phecode_159.3	694	Malignant neoplasm of gallbladder and extrahepatic bile ducts	neoplasms	22	6865	6887	0.00319442427762451	0.75792442337738	0.8512578449805365	0.8067314567168922	0.7419325795090432	0.811074332018113	0.4471096413046878	0.4175350140056022	0.42543292615390194	0.10879921520947464	0.27878443348778037	0.2620044187782662	0.21906330702166563	0.24821774050709117	0.052924554474793	0.15657737264401084
phecode_556.11	695	Angiodysplasia of intestine (without mention of hemorrhage)	digestive	21	6582	6603	0.00318037255792821	0.5504626944007072	0.5392972569818513	0.5447004226402585	0.649418524350156	0.6955249854976382	0.030862807506682424	0.03379500498193184	0.022501805833970344	0.0845996696492818	0.15022036723518256	0.007781190983577048	0.005835158378001213	0.005281826030221334	0.01824627876217913	0.061592136692143105
phecode_772.6	696	Facial weakness	symptoms	23	7352	7375	0.00311864406779661	0.626230957562568	0.5768010972071093	0.663059938338774	0.7257866340224882	0.709927003989844	0.040203402032960654	0.025670097753955196	0.024661127586381816	0.04999917210822626	0.12853445065316027	0.00828626735942776	0.006211022530067429	0.0071585231396026966	0.011477213536765576	0.04137693833148298
phecode_772.3	697	Muscle weakness	symptoms	23	7354	7377	0.00311779856310153	0.5795179494152842	0.7060941891034358	0.6856223370501314	0.6822114948780709	0.7533791134076693	0.13215366835708736	0.05903387481365761	0.13564244422749042	0.022568686153806406	0.09169543104713442	0.041638865328127446	0.014671298889341187	0.04614955130589945	0.006946209607958577	0.030607825194036486
phecode_481	698	Influenza	respiratory	19	6077	6096	0.00311679790026246	0.4611813096413294	0.5103438631128661	0.4942300098716683	0.5263474827245804	0.5388153998025667	0.026223360883932963	0.012148993143427819	0.015845582296822786	0.014061622075333754	0.018933970078049638	0.005003860576027475	0.003953161581525865	0.004421604878264533	0.004423888325236321	0.00495866127212057
phecode_729	699	Other disorders of soft tissues	musculoskeletal	23	7382	7405	0.00310600945307224	0.4796486950239321	0.5301013727083899	0.5108439447304254	0.6400365754538065	0.6757247358439448	0.03223857188016812	0.019772709391970577	0.015992377273696377	0.03820305052729336	0.06549600651683668	0.007232754019695205	0.004816613912034757	0.004360628048767122	0.008591610366642768	0.013770725162483602
phecode_304	700	Adjustment reaction	mental disorders	19	6105	6124	0.00310254735467015	0.6014346544382574	0.6627235506059613	0.7051850638716017	0.6553390108090403	0.6798657058630855	0.038879468019122496	0.05165699170525392	0.047889032455821795	0.0251688590112885	0.02983015377731973	0.009260370001700487	0.011773212537496892	0.0134988110659108	0.007171620356919543	0.008508079307766713
phecode_713	701	Arthropathy associated with other disorders classified elsewhere	musculoskeletal	22	7096	7118	0.0030907558302894	0.8158719380957262	0.872553038843907	0.9039971302654505	0.8448805985446346	0.8884954391718767	0.20052354050416568	0.24629939149588487	0.2828674575699747	0.14155930484161108	0.11155369798298066	0.07510128313984207	0.09015060693936856	0.14962864544359764	0.05495438519692563	0.04316476052646367
phecode_279.1	702	Immunity deficiency	endocrine/metabolic	23	7432	7455	0.00308517773306505	0.837112038033728	0.8588323017581628	0.8740917653390743	0.770034983853606	0.8358651776103336	0.44617917342375546	0.4754277159047957	0.43092341610419416	0.07243195485239441	0.19632689532689532	0.34192963734370463	0.26217757501350364	0.3000626008772871	0.017480577156385922	0.11017008024633565
phecode_907	703	Injuries to the nervous system	injuries & poisonings	23	7448	7471	0.00307857047249364	0.9406529717150017	0.9187086018617974	0.939484872896527	0.8543300214822771	0.931610275689223	0.31237401913575674	0.27099876725852134	0.31215283049194886	0.07475176883626314	0.16655285876881698	0.16626152166014782	0.15078262505257972	0.1985764516079043	0.02818511937261483	0.0898251208570819
phecode_574.12	704	Cholelithiasis with other cholecystitis	digestive	22	7144	7166	0.00307005302818866	0.5707281380433675	0.6023439885981879	0.600127252366894	0.6242415758933116	0.6602616308663342	0.041002106067935355	0.021589361958114527	0.047884672413261664	0.023388912167505216	0.0315213296920628	0.008514058902255765	0.0061955749618365	0.009377259130470276	0.006784856381511226	0.0089072457355706
phecode_574.11	705	Cholelithiasis with acute cholecystitis	digestive	22	7146	7168	0.00306919642857142	0.4827913899702313	0.616756990560517	0.602493448337277	0.5040124163549856	0.523481668066051	0.01715948517082844	0.0230767578146411	0.02232210023978546	0.037322467932715805	0.06532212070887568	0.004032271053186894	0.005702990468765711	0.005814168046877068	0.0059894837363319384	0.013769023097431788
phecode_601	706	Inflammatory diseases of prostate	genitourinary	11	3581	3592	0.00306236080178173	0.4301461008747441	0.4486180904522613	0.34855760282895965	0.5234040573236552	0.5466126930951052	0.022083081536998013	0.009028861035008783	0.010052535834325235	0.0818162889350943	0.05764219778689932	0.005426017505786315	0.003684397145343474	0.003248802717803845	0.0341175538309028	0.02423498152604689
phecode_425.2	707	Secondary/extrinsic cardiomyopathies	circulatory system	21	6839	6860	0.00306122448979591	0.873705475810739	0.8580927698032962	0.9114832535885167	0.7446251993620415	0.8510047846889952	0.31283351913786694	0.17877066705489428	0.3196486605182257	0.07279979880490967	0.3018082023045679	0.13644140714680067	0.06757243671900742	0.21517445882105782	0.02555582460610305	0.18366344970876664
phecode_394.2	708	Mitral valve disease	circulatory system	19	6210	6229	0.00305024883608926	0.8018824476650563	0.7708921095008051	0.830938808373591	0.870682769726248	0.9202479871175523	0.15387265366212735	0.24693195892043637	0.18588041371814065	0.09691354876362546	0.16292319163016902	0.06663333305984692	0.11205388174292295	0.0989514892052471	0.029733078561896064	0.09400353512881582
phecode_972.6	709	Antihypertensive agents causing adverse effects	injuries & poisonings	20	6558	6578	0.00304043782304651	0.5610826471485209	0.5230512351326624	0.5269838365355292	0.6516193961573651	0.6360841720036596	0.01743644143390956	0.01244340497251813	0.015714722032208805	0.04036279257211929	0.04040632975416016	0.004904263675178922	0.0038898151091777	0.004484973857007677	0.009420096013025717	0.010034687844802225
phecode_783.1	710	Postprocedural fever	symptoms	22	7285	7307	0.00301081155056794	0.5096673570733412	0.5563895890000748	0.6461432884984902	0.673381079529858	0.6993262296309236	0.01500109233513103	0.012321404736846085	0.019970791797898502	0.021496066546954316	0.024101969389294233	0.004177982627614025	0.004120921416984051	0.005945860356688576	0.006368242966412278	0.007707052858206772
phecode_433.11	711	Occlusion of cerebral arteries, with cerebral infarction	circulatory system	19	6327	6346	0.0029940119760479	0.7458517699115045	0.6640439317319848	0.7433596713021492	0.683716814159292	0.7250379266750948	0.10675157581986226	0.042897873807722926	0.0980556119921385	0.060338177662139635	0.10073878740847887	0.02553075955341833	0.010113936880996271	0.03470568424143218	0.011417402010411857	0.02716026264895361
phecode_204.22	712	Myeloid leukemia, chronic	neoplasms	21	7031	7052	0.00297787861599546	0.9245190816009928	0.8984615782397353	0.9004641121108699	0.8497259282242218	0.9340779811769573	0.7257564365459103	0.7870458069771571	0.7140022180000642	0.0934930457996236	0.5911946451095058	0.5690466942385465	0.7054518719675672	0.557157558345455	0.033345158010354266	0.5185804346787023
phecode_241.2	713	Nontoxic multinodular goiter	endocrine/metabolic	19	6391	6410	0.00296411856474259	0.7632571964956195	0.6662969336670839	0.6869946808510639	0.623892365456821	0.6897309136420525	0.3020792322198972	0.25522496619539375	0.3372099829994567	0.019159249983805776	0.09389458414391294	0.1862084067555329	0.14786000212613928	0.2158886527431345	0.005817730329691846	0.03580698140742918
phecode_483	714	Acute bronchitis and bronchiolitis	respiratory	18	6073	6091	0.00295517977343621	0.5171678922913694	0.49926645446895696	0.537269966706911	0.5849632312589178	0.6114879449749387	0.017835173486055948	0.009847718190241009	0.011422511781056957	0.02412020765469377	0.04453888654670323	0.004982677215762739	0.00339939477997915	0.003933402374150506	0.005910473862094442	0.009101763994725414
phecode_480.11	715	Pneumococcal pneumonia	respiratory	18	6078	6096	0.00295275590551181	0.5556944901466125	0.5672790757193521	0.5765657562794779	0.6638367884172425	0.724785199809879	0.05359855867985412	0.04866182496728808	0.022181125527465914	0.04340477179702451	0.1195871890758538	0.019093449703970245	0.008476756086925366	0.005631698846906795	0.010367965521546571	0.050152812469487315
phecode_279.11	716	Deficiency of humoral immunity	endocrine/metabolic	22	7432	7454	0.00295143547088811	0.8203872688129954	0.8847098541931696	0.8875660534298855	0.7513210685977101	0.8401286818671103	0.4247308263898421	0.45038243733011174	0.458688576645233	0.04398252219141391	0.2951629072681704	0.2960735399255534	0.2681817105763217	0.30169936318959795	0.010683672031543783	0.1600522628438721
phecode_713.5	717	Arthropathy associated with neurological disorders	musculoskeletal	21	7097	7118	0.00295026692891261	0.7899062475985553	0.8860933937857015	0.9301980071210841	0.858331412177566	0.8958067573452189	0.21603292588418446	0.24075003969063982	0.2732059304409535	0.11160962248083992	0.11110735879743473	0.09780458127475147	0.10065346846331778	0.1792226258689948	0.04047963586534892	0.050395279638966464
phecode_368	718	Visual disturbances	sense organs	22	7436	7458	0.00294985250737463	0.6006772947332388	0.6052704288718275	0.641613281823072	0.6321482713091104	0.6333048070810309	0.03215992245227009	0.048179714419097526	0.03626719378385256	0.033742528113633256	0.07540364895784231	0.006649555670158477	0.008446060259432083	0.007917345643869459	0.008328106587655528	0.020428740693658444
phecode_780	719	Hypothermia/Chills	symptoms	22	7447	7469	0.00294550810014727	0.5906967093057319	0.7100087882042769	0.7051459818377112	0.7390440386680989	0.7358876086319696	0.036563167056801876	0.0531110060663156	0.04006113159685313	0.0877510985547118	0.0728000419731371	0.007770963690283204	0.012657154414695344	0.009523059173653146	0.02464217540602833	0.02399743789006505
phecode_081.1	720	Graft-versus-host disease	infectious diseases	20	6774	6794	0.00294377391816308	0.9538293475051668	0.9748745202243874	0.9714732801889577	0.9487983466194273	0.9679509890758784	0.4750909169575881	0.5874340039045921	0.5659302534410893	0.28827411150940563	0.3901812814392128	0.4132854407709883	0.4779287894239497	0.525331858258101	0.18947865488522778	0.3312148581997776
phecode_592	721	Cystitis and urethritis	genitourinary	18	6122	6140	0.00293159609120521	0.4327598097934589	0.5805419434462231	0.6253294130458456	0.49688554938473267	0.5247958183600131	0.02807441837484372	0.05201700880285436	0.04772621553654517	0.016593088428019993	0.04844197014808413	0.005273616473869241	0.008786161800338123	0.009142483737293152	0.004245326636752235	0.02061046826407201
phecode_425.8	722	Other cardiomyopathy	circulatory system	20	6838	6858	0.00291630212890055	0.862611874817198	0.7279701667154138	0.8087744954665107	0.8162679145949108	0.8488066686165545	0.2855905875733462	0.1836402093857697	0.3702113237639553	0.12718338404155366	0.20482509493324336	0.19609986237321472	0.07109050920926957	0.20423944044314699	0.047175779355834516	0.1053807579512229
phecode_282.5	723	Sickle cell anemia	hematopoietic	14	4796	4810	0.00291060291060291	0.9835368759680686	0.9604491838436793	0.9571815798880019	0.7628142499702133	0.8850828071011557	0.9427838827838828	0.8546148459383753	0.9237362637362637	0.0887657141630968	0.3086274509803921	0.8927600621908833	0.7294747101889959	0.8535377169704033	0.02820455971574788	0.19392263988335842
phecode_281.11	724	Pernicious anemia	hematopoietic	14	4797	4811	0.00290999792143005	0.5947894956231763	0.6698594652533794	0.6518906687310189	0.4796879652236051	0.619698683975466	0.1679969041683169	0.20432953011900382	0.18013944476496982	0.01147894544172781	0.10559982105449825	0.0656052948970663	0.07833841280636288	0.06067969325388477	0.00355963254387376	0.03780703016000347
phecode_561	725	Symptoms involving digestive system	digestive	19	6585	6604	0.00287704421562689	0.3505086547221379	0.5678833890069845	0.4959383540844215	0.6127907682963862	0.6720771333130884	0.019423142621119868	0.015342020534052597	0.015618904626702929	0.01464526620022656	0.025946198952040773	0.0035580772318189813	0.004637969364879741	0.004042897876563727	0.004888179773575754	0.007771036050583333
phecode_557.1	726	Celiac disease	digestive	19	6588	6607	0.00287573785379143	0.7451426836672739	0.7315376442015786	0.675979052823315	0.5576897389192471	0.6328415300546448	0.43914274322169056	0.3561328989958754	0.394623878536922	0.01570886290079395	0.07051042283045716	0.2896368848445672	0.150575755243065	0.24422329197121356	0.004588096424829533	0.02165539498725904
phecode_733.4	727	Aseptic necrosis of bone	musculoskeletal	21	7289	7310	0.00287277701778385	0.5800236937273975	0.7031662302032673	0.7292717296421001	0.5756054370869186	0.6516099264247412	0.06413305081338028	0.05356910732907536	0.10250318048502918	0.016505879130208314	0.03456209828085394	0.026995812553652295	0.012681142479001425	0.028104388987040905	0.005003959500496578	0.00948797919584651
phecode_747.13	728	Congenital anomalies of great vessels	congenital anomalies	21	7341	7362	0.00285248573757131	0.8107439142170823	0.836519650330601	0.871162180233278	0.8591119585943885	0.8787424778980214	0.3439134229491873	0.4503774928774929	0.3715392207216734	0.3891399472635171	0.44151187155497496	0.19622133952782858	0.3176635248532099	0.25704860305121335	0.26548043417119743	0.22593738510889397
phecode_586.3	729	Vascular disorders of kidney/hypertrophy	genitourinary	12	4199	4211	0.00284967941106625	0.5881666666666666	0.5827698412698412	0.5981904761904762	0.6461746031746032	0.6382301587301588	0.04616066051120976	0.06593165554930341	0.04398217575831784	0.023251962045971672	0.04863415370540088	0.009903148470697334	0.013050346958859446	0.01183607698206905	0.006452258793932898	0.011518909967378746
phecode_337.1	730	Peripheral autonomic neuropathy	neurological	17	5966	5983	0.00284138392110981	0.6345736953849592	0.7406525868812157	0.8191585652028159	0.84831079822699	0.8818191976757179	0.14309297523708678	0.21856468037379997	0.2693486538920875	0.12728333084097065	0.24618437304991928	0.06600431383931035	0.1067663873938005	0.14112834682737904	0.03828906594100342	0.09703403558140712
phecode_343	731	Infantile cerebral palsy	neurological	17	5967	5984	0.00284090909090909	0.9195356717307119	0.9526828269288055	0.9310340333631217	0.7034778075662794	0.8841487935656837	0.8217724458204334	0.8146149687945354	0.8223426212590299	0.03588175828959472	0.4967256273138626	0.7787481106587066	0.7972019168403047	0.7667450781753403	0.009449461691763805	0.3850646883070047
phecode_270.38	732	Other specified disorders of plasma protein metabolism	endocrine/metabolic	21	7374	7395	0.00283975659229208	0.46609463224597475	0.6384717804571344	0.5777572305643909	0.6509085977759697	0.7077027393544888	0.02954782925924516	0.032566216015003716	0.03524076223884867	0.059432147018194964	0.0959326011554005	0.00508393483488911	0.007324084066206704	0.006798417402463411	0.01799033618046199	0.033865647758395276
phecode_530.5	733	Disorders of esophageal motility	digestive	17	5972	5989	0.00283853731841709	0.5461617176453077	0.7145344943067649	0.6946174741385726	0.5800550718166257	0.6483292401577734	0.1532494492444074	0.12180394352475192	0.16748263260627025	0.016589949332650962	0.1649515587120629	0.07705865211391864	0.04360406486680946	0.0778536217770004	0.004989700959880726	0.07711636785261065
phecode_289.5	734	Diseases of spleen	hematopoietic	20	7033	7053	0.0028356727633631	0.46505117998294	0.6494810918396361	0.5664714245095251	0.6526499857833381	0.6624424225191925	0.027558036995865193	0.044999701420922925	0.05628695873098597	0.07730957195170413	0.07424709650016842	0.005696546691672129	0.008821644542762937	0.013649580210441818	0.01845825549806468	0.01945819273967019
phecode_288.3	735	Eosinophilia	hematopoietic	20	7034	7054	0.00283527076835837	0.4873912425362525	0.605191924936025	0.605806084731305	0.6441427352857549	0.6322632925789025	0.0309315377267613	0.01555011488750064	0.01661240089585434	0.0198584278811575	0.025657007734701955	0.0052417534283074945	0.004596540098534682	0.004783592539637787	0.005967164897140648	0.006381486870168883
phecode_750.2	736	Lower gastrointestinal congenital anomalies	congenital anomalies	21	7407	7428	0.00282714054927302	0.8124545945415276	0.8716657667386609	0.8674761928136658	0.841478499901826	0.8914318672688003	0.4069778121775026	0.37423746016625276	0.4197076023391813	0.1436640390421903	0.3736111111111111	0.21592589033151385	0.2758927373519043	0.30399492511995435	0.08328747628176732	0.23394214523959986
phecode_442.3	737	Aneurysm of artery of lower extremity	circulatory system	18	6351	6369	0.00282618935468676	0.4950286873775539	0.5927966694654352	0.5835519871256647	0.767006017352365	0.7783305345647915	0.01974696123632654	0.022492065541596218	0.021705464688471093	0.029999636853355386	0.093846158137042765	0.004818109467622277	0.005680170992670106	0.005483636472695916	0.009071170504083957	0.027842958912163325
phecode_790.6	738	Other abnormal blood chemistry	symptoms	21	7448	7469	0.00281162136832239	0.47070476515965237	0.447630846597012	0.39419612342544674	0.4659066497412362	0.4904232985060053	0.018398205543750115	0.0105993112625617	0.007135911873187441	0.034662575042872665	0.02306125915714919	0.003809228497141098	0.003242976819541344	0.002644452641225663	0.005336822660923115	0.004736872674135778
phecode_791	739	Gangrene	symptoms	21	7451	7472	0.00281049250535331	0.572023373834968	0.6840469916556873	0.6127336163568048	0.6848924022837066	0.6639779436880886	0.06131793972546555	0.08063394560074645	0.05725471688369509	0.05633336951221223	0.05989770488200445	0.01101916586049461	0.016029922306138866	0.011444876198160838	0.01433040429301046	0.014482405086824359
phecode_426.8	740	Other cardiac conduction disorders	circulatory system	12	4292	4304	0.00278810408921933	0.5113350419384902	0.607735321528425	0.5110942839391115	0.598174899036968	0.6190509474992234	0.044777000028441184	0.033972314905959915	0.021487064139666747	0.03485342905502501	0.03890716445466625	0.010592744719968713	0.008490702785407193	0.005419275868900088	0.008174621997714846	0.009910698708681257
phecode_592.1	741	Cystitis	genitourinary	17	6122	6139	0.00276918064831405	0.4595284765327235	0.6120494391810954	0.6214944281099133	0.5692547823877455	0.6272568877273222	0.04791845494107922	0.07095504677481006	0.04311203585088805	0.016008212396788284	0.05309203670172629	0.009209464374146999	0.014692494489367585	0.009538509654389633	0.004751004258335535	0.012011171010656643
phecode_573.5	742	Jaundice (not of newborn)	digestive	18	6518	6536	0.00275397796817625	0.6892332344618322	0.6758225086086392	0.686188674099076	0.6943745525212233	0.7131362722034708	0.10109178235951691	0.14108090630533868	0.11503942669388068	0.045054247468734834	0.08999873321099076	0.02427602782154948	0.04399210431630695	0.029821328848816584	0.009499138982378239	0.0326067190708948
phecode_722.9	743	Other and unspecified disc disorder	musculoskeletal	20	7271	7291	0.00274310794129749	0.5944320682068207	0.5423047304730473	0.641498899889989	0.5992959295929593	0.6167931793179318	0.07816566173888828	0.027645851698962085	0.0783578805084103	0.04904403124410698	0.031003620717848228	0.014499132465115016	0.0052072000485730635	0.01849930133637375	0.013220896174206815	0.007138883829833886
phecode_656.3	744	Endocrine and metabolic disturbances of fetus and newborn	pregnancy complications	20	7284	7304	0.00273822562979189	0.9990568369028007	0.9997748489840748	0.9985296540362438	0.9369137836353651	0.8614579901153213	0.8881187818029924	0.8569924812030075	0.876585492251127	0.33447763211796055	0.38887919098445417	0.8761807209474393	0.9338590151678386	0.8816686888206857	0.16715758445112175	0.16609908324891837
phecode_960.1	745	Adverse effects of antibacterials (not penicillins)	injuries & poisonings	18	6562	6580	0.00273556231003039	0.48788648447289107	0.5966761488706017	0.5697974872159572	0.50850689153036	0.5400792441328863	0.02653523210440453	0.02174822134181977	0.028340609796837134	0.012680693238857284	0.020857311567080167	0.004742883054718349	0.005244136846968111	0.006119447418311305	0.003697004326155376	0.004730213831527183
phecode_961.1	746	Poisoning/allergy of sulfonamides	injuries & poisonings	18	6563	6581	0.00273514663425011	0.47020278962692125	0.5097789288374297	0.45269821924300896	0.5408592321755028	0.5613108538154242	0.025327200500238154	0.00874219247081933	0.042175597659089126	0.011677810409843012	0.026274045369364344	0.004530755028484253	0.0032696043654915808	0.015213030480699137	0.0038722175722621	0.006050987680173457
phecode_579	747	Other symptoms involving abdomen and pelvis	digestive	19	6928	6947	0.00273499352238376	0.594455831408776	0.5900014434180139	0.5988856812933026	0.6605715935334873	0.6519197459584296	0.019304635881172774	0.04298482247746478	0.045803011839353494	0.026205266493084207	0.07157680538485492	0.005155350797305211	0.008399023116929513	0.009311834167050469	0.00646186020799746	0.02060797810731859
phecode_200.1	748	Polycythemia vera	neoplasms	19	6930	6949	0.00273420636062742	0.8333852813852813	0.9275194805194805	0.8889408369408369	0.5109148629148629	0.7538816738816739	0.7117311763482176	0.6309271430324063	0.7456217619146681	0.01279748414140075	0.12540657506954528	0.6192769970326888	0.5806088465685749	0.54466453064929	0.0037875403418183	0.05919941976654888
phecode_394.4	749	Acute rheumatic heart disease	circulatory system	17	6212	6229	0.00272917001123775	0.8615511196966444	0.9000465049724546	0.8696161551119697	0.7427666881305001	0.7829720254704157	0.42304487179487177	0.28337109968129004	0.2894644197391875	0.045917695787291074	0.06889993246498424	0.34342316227803915	0.14549188957320283	0.17025997497696166	0.013331868914232608	0.02074635525814149
phecode_614	750	Inflammatory diseases of female pelvic organs	genitourinary	9	3311	3320	0.00271084337349397	0.3467934782608696	0.54375	0.5201570048309179	0.5914734299516908	0.6596859903381642	0.00772530293703917	0.013656533536373515	0.012261094529754012	0.01651829414193314	0.020772352025818192	0.002818830976608379	0.004456982642436242	0.004443734418405113	0.005406344523779454	0.00692715028678629
phecode_313	751	Pervasive developmental disorders	mental disorders	20	7374	7394	0.00270489586150933	0.7756672091131	0.8543938161106591	0.8456319500949281	0.8436425278003797	0.909373474369406	0.5399154704944178	0.5196516827056558	0.5722438414100818	0.09130319818061933	0.3484334197492092	0.42216959333341764	0.33427548447838173	0.375105570916504	0.028533117500043805	0.195932161147571
phecode_283.1	752	Autoimmune hemolytic anemias	hematopoietic	13	4798	4811	0.00270214092704219	0.8119841600666944	0.8472935151551242	0.860456737926517	0.7254629905317692	0.8304829393199548	0.3003492181274089	0.20398182117468164	0.2946841491841492	0.06570151548454556	0.2740539601716072	0.17462672833797657	0.0976866819543601	0.17848609169634477	0.018588803075354876	0.15221672015651572
phecode_227	753	Benign neoplasm of other endocrine glands and related structures	neoplasms	20	7389	7409	0.00269941962478067	0.6695926928281462	0.719573748308525	0.6425656292286874	0.5749093369418132	0.6551231393775372	0.26096301547914447	0.21624242424242426	0.2993385256541641	0.01170560406783577	0.1446785878409429	0.1324245160459337	0.12031237180146351	0.17494701566932966	0.003990551783923003	0.06002430717238382
phecode_369.5	754	Conjunctivitis, infectious	sense organs	20	7416	7436	0.00268961807423345	0.5032578209277239	0.48796521035598706	0.5327642934196333	0.5766828478964402	0.6005474649406688	0.03467955870108737	0.011173767270588289	0.050446282070433626	0.01923151438487353	0.06902696485481963	0.006366121474533051	0.003135923908132958	0.008419462900796012	0.00500801392081297	0.013283277929902006
phecode_689	755	Disorder of skin and subcutaneous tissue NOS	dermatologic	20	7450	7470	0.00267737617135207	0.5860845637583892	0.48583892617449664	0.529434899328859	0.5631194630872484	0.5720697986577181	0.017878793798638402	0.03402364273289159	0.01634452252534278	0.0300841267550081	0.028455424886597327	0.004854037729767756	0.009332147650516457	0.003926535939633021	0.006270396978390601	0.006076659035916695
phecode_333.1	756	Essential tremor	neurological	16	5966	5982	0.00267469073888331	0.6016468320482735	0.6534382333221589	0.6475737512571237	0.534126718069058	0.6242457257794167	0.1848197176060953	0.20421952316689157	0.18010100292784637	0.04347425110393921	0.10759430044879649	0.046715654425584015	0.09571758723618683	0.08745102381681147	0.008761799621147962	0.03676729487505039
phecode_333.2	757	Myoclonus	neurological	16	5967	5983	0.00267424369045629	0.5175833612600536	0.6373156836461126	0.580028904155496	0.5069495643431635	0.518992962466488	0.058003197601247426	0.08218521571327368	0.08417449283719032	0.027020924573469735	0.027809708543960636	0.011168311777928059	0.02301345484790577	0.02690694447999411	0.0055309449812143	0.005869440670110017
phecode_253.3	758	Diabetes insipidus	endocrine/metabolic	19	7119	7138	0.00266181003082095	0.7763693820224719	0.896314606741573	0.8296123595505618	0.7482584269662922	0.7951938202247192	0.4118024132730015	0.49516321913380734	0.44464628982655546	0.03235611226087025	0.2677058724302819	0.2934980277090602	0.3570938207175664	0.32730377372448305	0.009818108835134653	0.15556135554368794
phecode_605	759	Erectile dysfunction [ED]	genitourinary	10	3774	3784	0.00264270613107822	0.6332432432432432	0.7613248542660307	0.7881187069422363	0.6840805511393747	0.7674721780604133	0.171821599997842	0.12016697939021691	0.1150513054912706	0.035788796902304784	0.21540377004385583	0.06394929575118129	0.035172280451002874	0.03456433848011243	0.010138490312772008	0.10199910645295567
phecode_480.2	760	Viral pneumonia	respiratory	16	6079	6095	0.00262510254306808	0.5059128289473684	0.5825452302631579	0.5586019736842105	0.5705921052631578	0.6334827302631579	0.04639778655369019	0.052727106309577394	0.024796716081142072	0.04557633808524792	0.0647196432852519	0.009541593127061238	0.010957654058231963	0.005537112410188883	0.008855975719201417	0.016720447595133286
phecode_275.1	761	Disorders of iron metabolism	hematopoietic	19	7219	7238	0.00262503453992815	0.8096565096952909	0.8580609418282549	0.7942880886426593	0.786	0.8556426592797783	0.5150363430858786	0.2296958596958597	0.5585581601061477	0.07143637411357093	0.22993506493506496	0.3344932975035517	0.11101049870037186	0.366147843993421	0.02095098779625799	0.13713779517901536
phecode_295.3	762	Psychosis	mental disorders	16	6105	6121	0.00261395196863257	0.4807586799868981	0.5924009171306911	0.46591057975761546	0.5117630199803472	0.5695381591876842	0.018780265038920673	0.019670545559170884	0.008153342429819299	0.03188827258475994	0.0511636324542587	0.004395889181555927	0.005088351526488292	0.002947431552141837	0.006084448976148218	0.012738099283034699
phecode_586.2	763	Cyst of kidney, acquired	genitourinary	11	4199	4210	0.00261282660332541	0.5358928571428571	0.7133531746031746	0.6369444444444444	0.5495	0.5458650793650793	0.10918369961317999	0.0963703007518797	0.10745066736855673	0.016022250682806903	0.03883801988371205	0.03790045165593911	0.035589409407971416	0.03117031945353264	0.005001578302525192	0.010225119610589814
phecode_573.9	764	Abnormal serum enzyme levels	digestive	17	6520	6537	0.00260058130640966	0.46684901158827535	0.4912355146557601	0.45564417177914107	0.5948602590320381	0.6084492160872529	0.010954702743195432	0.007634248085143201	0.008386047879046848	0.02608684362771263	0.03439775558892835	0.003270457732435358	0.002977284303906006	0.002927703472141014	0.005906150730581713	0.006882766885199173
phecode_357	765	Inflammatory and toxic neuropathy	neurological	19	7309	7328	0.00259279475982532	0.588797537619699	0.7027291381668946	0.6932352941176471	0.679983584131327	0.7488645690834473	0.08121450054784088	0.05879069480900058	0.09476639375774681	0.06764263940964196	0.045741686043481694	0.023114627861817404	0.015112199772721916	0.031061038117428552	0.014083388082552058	0.011103254868966182
phecode_352.2	766	Facial nerve disorders [CN7]	neurological	19	7357	7376	0.0025759219088937	0.5098097309051373	0.5601658059255232	0.6149605871160642	0.5582223430279968	0.5770182114705084	0.017780245837032527	0.025056159305708814	0.021483300934696112	0.031569237611302176	0.013506906181056152	0.00417378722533716	0.005386483148862642	0.005476135949099627	0.007762388717399358	0.004095992971311873
phecode_735	767	Acquired foot deformities	musculoskeletal	19	7359	7378	0.00257522363784223	0.3922282608695652	0.6308274456521739	0.5979687499999999	0.6522608695652174	0.6782038043478261	0.04993468751781691	0.17193508246139827	0.14331846314604937	0.04147445035886362	0.029003471423845364	0.013535770989162857	0.07262988101405984	0.06688192003567808	0.00835459209967291	0.007391049519956786
phecode_729.7	768	Nontraumatic compartment syndrome	musculoskeletal	19	7383	7402	0.00256687381788705	0.6050189599133261	0.5871492416034669	0.6040113759479957	0.6906040086673889	0.6735590465872157	0.027585754302885464	0.009600138683837196	0.03012179143254746	0.029084511430296875	0.057731204847837	0.005751315535614494	0.003664212025123084	0.006836260829097732	0.0074150937711495455	0.010244889093723133
phecode_290.12	769	Dementia with cerebral degenerations	mental disorders	17	6629	6646	0.00255792958170328	0.7869431875314228	0.8418669348081113	0.8349019607843137	0.7785822021116139	0.929884364002011	0.3509098613804496	0.42246099210220855	0.3753925250950423	0.030085455547387955	0.4266473877000193	0.1912024055143193	0.21077877313442683	0.24018874601983592	0.009482962524708738	0.31970889792251267
phecode_427.6	770	Premature beats	circulatory system	11	4290	4301	0.00255754475703324	0.7555439005439005	0.5742851592851592	0.7560839160839161	0.5410644910644911	0.46725718725718723	0.19401728243406474	0.043746578527566575	0.10663243216951657	0.03416849952592694	0.04218238004828542	0.07200474567842645	0.009165508593489958	0.030278152751966107	0.0068902357300950805	0.008294130664562784
phecode_187	771	Cancer of other male genital organs	neoplasms	10	3916	3926	0.00254712175241976	0.54914708886619	0.661996935648621	0.4906230847803882	0.47789581205311543	0.5730132788559755	0.09891286959680924	0.13516703319000953	0.08284140282385649	0.015939464640545385	0.04796242040189269	0.02909729971517325	0.035333940179042754	0.025382124747132657	0.004212253323426263	0.011130453611808996
phecode_253.2	772	Pituitary hypofunction	endocrine/metabolic	18	7121	7139	0.00252136153522902	0.8576570251801928	0.7865315610471466	0.811881805984586	0.5870760398140348	0.6578832412867797	0.4033966033966034	0.4261673414304993	0.42935814185814186	0.04558567543681181	0.18535322635167836	0.3147575156207032	0.31515097598349795	0.2742888654779942	0.010997135756387178	0.09214324909642127
phecode_281.12	773	Other vitamin B12 deficiency anemia	hematopoietic	12	4800	4812	0.00249376558603491	0.5311145833333333	0.5687569444444445	0.604017361111111	0.5041458333333333	0.6501458333333333	0.03976041448508768	0.0967008052513741	0.0895414560393912	0.007812292609095629	0.07433557818533298	0.010024009232612464	0.04180266574528818	0.0430588557742901	0.003002505685264363	0.015385679685161715
phecode_722.1	774	Displacement of intervertebral disc	musculoskeletal	18	7270	7288	0.00246981339187705	0.5614121962402567	0.571280758062051	0.5529940394314534	0.5265566254011921	0.5644780681644506	0.1095888151995029	0.09849314673226765	0.11069127645766388	0.008349114391014946	0.01925079236653752	0.04290839480854901	0.021867013532808004	0.041721730385029354	0.003133099724156498	0.004346684056094708
phecode_571.6	775	Primary biliary cirrhosis	digestive	16	6523	6539	0.00244685731763266	0.8895003065603924	0.9288588289393012	0.926875766400981	0.8359557020232986	0.9203671060698958	0.6084850606909431	0.6204443289021294	0.5997998080351021	0.25341991341991343	0.22549043062200957	0.4762832336046085	0.5086109821691649	0.5116344321518933	0.12113043816247603	0.1037495636509801
phecode_578.8	776	Hemorrhage of rectum and anus	digestive	17	6933	6950	0.00244604316546762	0.545562926641669	0.5328478030958561	0.5579399416722751	0.6481460116014486	0.7072813511521328	0.018813416815691635	0.011859362570093413	0.01997229808210242	0.03725999146266728	0.05862696920780552	0.004328181336698783	0.003385860271950494	0.004402017955083211	0.008394341597461111	0.020392333884620983
phecode_870.3	777	Other open wound of head and face	injuries & poisonings	18	7364	7382	0.00243836358710376	0.531696239966202	0.5337316675719718	0.499070553443177	0.5880801496771079	0.5851952441306053	0.013581123250287758	0.015797055331105214	0.01132120456210534	0.08377109638626293	0.08768618665112353	0.003701106907441805	0.003836751306481347	0.0033575215555959707	0.01739357403895327	0.03182324615345387
phecode_270.32	778	Paraproteinemia	endocrine/metabolic	18	7371	7389	0.00243605359317905	0.6848149152951106	0.7001446916259721	0.6699357930909748	0.6146168686320612	0.6832006993428589	0.18698154688157628	0.08656292446853812	0.14531161499397982	0.025440670775782846	0.06728322013987227	0.07253265526439402	0.02217597513493048	0.05960733773632376	0.005351055288733791	0.014514020140226938
phecode_313.1	779	Attention deficit hyperactivity disorder	mental disorders	18	7374	7392	0.00243506493506493	0.8680514118675224	0.903052767983606	0.9008935298194859	0.840246511768074	0.9269264382364464	0.5615701465941068	0.5060712026932536	0.6104204491161013	0.09774588581506657	0.34056862431862434	0.4556218585962048	0.3008970238138484	0.4329160600268549	0.026059151093665953	0.2015418601561507
phecode_362.1	780	Retinopathy of prematurity	sense organs	17	7104	7121	0.00238730515377053	0.9951467092092092	0.979562374874875	0.9906719219219219	0.979004004004004	0.9909034034034034	0.6784967320261438	0.6320984376969705	0.6721159270725834	0.37217090156220595	0.567434937657407	0.5977922045429583	0.620214316227984	0.6015741652743116	0.25696180784383	0.5411488686655154
phecode_112.3	781	Candidiasis of skin and nails	infectious diseases	17	7108	7125	0.0023859649122807	0.5087475770649659	0.5567154380041268	0.6071843931720128	0.5499187144375665	0.5572250359532295	0.014000414371451268	0.018726002823248697	0.02899200899263897	0.009586404241468862	0.010942064631113396	0.00380854463772594	0.00419858935985817	0.007974358423317531	0.003334978361589541	0.003574319970876345
phecode_110	782	Dermatophytosis / Dermatomycosis	infectious diseases	17	7109	7126	0.00238563008700533	0.4697905922800438	0.5414642912955149	0.5294264728863884	0.6377465228942022	0.6695889982809814	0.013628203960949952	0.008665471606081915	0.009026638293578613	0.025991730336401495	0.06590434219598267	0.0033873036329926743	0.003265293740864866	0.003212796487632564	0.005864942983679479	0.02077522988902827
phecode_110.1	783	Dermatophytosis	infectious diseases	17	7109	7126	0.00238563008700533	0.4697905922800438	0.5414642912955149	0.5294264728863884	0.6333833411470542	0.6694671042350367	0.013628203960949952	0.008665471606081915	0.009026638293578613	0.03386536201188825	0.047023717741314114	0.0033873036329926743	0.003265293740864866	0.003212796487632564	0.006583334093177445	0.009027470849289052
phecode_443.7	784	Peripheral angiopathy in diseases classified elsewhere	circulatory system	15	6353	6368	0.00235552763819095	0.6044263456090652	0.8087582625118036	0.7919499527856468	0.7958490714510544	0.8692909977966635	0.0976121928143538	0.08385172846712045	0.11964561752285732	0.058962654594599845	0.07270357107981291	0.021941644694331647	0.02394421931208409	0.0288278555352035	0.014217808207308329	0.019437588335700137
phecode_709.3	785	Systemic sclerosis	dermatologic	17	7245	7262	0.00234095290553566	0.868147943693072	0.9103428711626337	0.9175207777471095	0.6578495415094918	0.8155488085380439	0.7542923485183547	0.785423239471227	0.8010475944763871	0.012618994583875486	0.15385194905627594	0.6739455140482802	0.6661869943175269	0.7263471951102103	0.004634393636774979	0.06835877081008765
phecode_942	786	Infusion and transfusion reaction	injuries & poisonings	17	7294	7311	0.0023252633018738802	0.6310178838009932	0.48507449044877066	0.5380876214849344	0.7037169058282302	0.6960454559302928	0.04000462627391501	0.08841709955254662	0.05165447267700455	0.043921479279155726	0.04291295096925616	0.00842169703832332	0.016663085113659652	0.008575226146702935	0.008967426125720261	0.008901047828504946
phecode_426.7	787	Abnormal electrocardiogram [ECG] [EKG]	circulatory system	10	4291	4301	0.00232504068821204	0.3859226467847158	0.48955265610438026	0.4024603914259086	0.6667101584342964	0.6908946877912395	0.005981450970546955	0.007465968134762757	0.006849441224861492	0.0329365724220284	0.07341970228541456	0.00233834635877698	0.002753952779305334	0.002451166608974695	0.008485928809853728	0.017556653309956188
phecode_573.1	788	Chronic passive congestion of liver	digestive	15	6524	6539	0.00229392873528062	0.4645347946045371	0.5743408951563458	0.5757031729000613	0.7767703862660944	0.7919451256897608	0.11179139434596529	0.05110269651946006	0.047370545032624875	0.07478711249417232	0.11288711685336768	0.0508083076160488	0.007797889480534297	0.017947376620898087	0.0177864411295956	0.041429576896274994
phecode_758.1	789	Chromosomal anomalies	congenital anomalies	17	7426	7443	0.00228402525863227	0.8913187898375079	0.8794341203579017	0.8976673549391029	0.5429452075291019	0.775742885357752	0.7886601307189544	0.7919281045751635	0.7780392156862745	0.028540873827507283	0.16345182039101655	0.6670017693368379	0.6494312811671104	0.6374723978855775	0.004794287449671916	0.10388363338241557
phecode_741.4	790	Joint effusions	musculoskeletal	17	7438	7455	0.00228034875922199	0.30751994263690957	0.5860311911804248	0.5430731080636969	0.5804218577275851	0.6051328015296824	0.023763673615352504	0.13266976316930063	0.03429490526032664	0.041551832091443856	0.04018627237695729	0.00750578171007816	0.03233255370121539	0.007103252346827057	0.00907399690867391	0.0068202705990270795
phecode_228	791	Hemangioma and lymphangioma, any site	neoplasms	17	7452	7469	0.00227607444102289	0.7497614361543508	0.762866046400668	0.796736148386712	0.6970239160255263	0.7120683485417785	0.2606663750193162	0.1985199790067944	0.2925982905982906	0.07372639208201147	0.07579349792415092	0.12180677508162634	0.08935790502366144	0.15118911607222285	0.013184238793024178	0.024233942401932173
phecode_272.12	792	Hyperglyceridemia	endocrine/metabolic	12	5308	5320	0.00225563909774436	0.9419586787239388	0.8340931926651596	0.8258666164280332	0.730482290881688	0.7975194674704849	0.5332178932178931	0.2864294230673541	0.4613752913752914	0.0656979997989323	0.22507502919563221	0.438375324076842	0.15848625949662257	0.2884000159520025	0.016055844623343075	0.1376191588151457
phecode_442.8	793	Aneurysm of other specified artery	circulatory system	14	6350	6364	0.00219987429289754	0.386119235095613	0.5203577052868391	0.4248683914510686	0.5147401574803149	0.5621912260967379	0.007525986823284586	0.01468520496601461	0.008646453460394879	0.008860857721804399	0.03686082241210711	0.00224498107223669	0.003636256766035815	0.002618152733140852	0.003047166338015129	0.00893161819476369
phecode_803.1	794	Fracture of humerus	injuries & poisonings	16	7270	7286	0.0021959923140269	0.44251547455295737	0.5207513755158184	0.4160866574965612	0.4141574965612105	0.43600756533700136	0.01129248837250737	0.009645071585678297	0.005725943571238876	0.006993433144673829	0.026950528679876528	0.002975010750674395	0.002930204188923303	0.002139175626967819	0.002248018972279197	0.004416015782790847
phecode_070.9	795	Hepatitis NOS	infectious diseases	15	6816	6831	0.00219587176108915	0.5076456132629108	0.4637378961267606	0.494478066314554	0.6516615316901408	0.6584286971830986	0.025523491127487617	0.016574926371526733	0.00829368722497736	0.046435886827732475	0.02686529842812353	0.005151174155930352	0.003519183431574399	0.0028310541743484918	0.009368483684133316	0.006473335340119882
phecode_809	796	Fracture of unspecified bones	injuries & poisonings	16	7271	7287	0.00219569095649787	0.7058546479647965	0.8798972084708472	0.7959433443344335	0.7974594334433444	0.9050983223322333	0.1370523325305934	0.1395790084380348	0.10156586205995366	0.1957927507927508	0.18623607608648238	0.05014662231355341	0.05548752096731296	0.026846394666964823	0.08506037818985655	0.07331957633645825
phecode_949	797	Allergies, other	injuries & poisonings	16	7299	7315	0.00218728639781271	0.7764332191780822	0.7946472602739726	0.8126130136986301	0.7572534246575342	0.8099315068493151	0.3554116059379217	0.2843911643911644	0.29625175875175874	0.06045793853026595	0.2110807321333637	0.2115737447944893	0.16291676894669394	0.18672700599483386	0.01461538955055154	0.10880766446631557
phecode_241.1	798	Nontoxic uninodular goiter	endocrine/metabolic	14	6392	6406	0.00218545113955666	0.6500961022706955	0.6029300017879492	0.5952574646880028	0.5329429644198105	0.562748077954586	0.051116942866890704	0.03845535671233405	0.034343447120518816	0.025877450639574688	0.015584017245719957	0.009848947832535713	0.007964570512078672	0.006941936504356964	0.005064453970830526	0.004084154890727798
phecode_240	799	Simple and unspecified goiter	endocrine/metabolic	14	6395	6409	0.00218442814791699	0.8108974358974359	0.8300187617260788	0.7870633431609041	0.5373224336638971	0.6137139283480747	0.6152181152181152	0.548523045581869	0.42638706121464737	0.03217362413259863	0.054774626807079424	0.4511602160272532	0.37499213040063256	0.30020476965348314	0.005860963072282491	0.012559755778066936
phecode_509.5	800	Respiratory arrest	respiratory	10	4621	4631	0.00215936082919455	0.5971051492860234	0.5393292946776287	0.5730419731717871	0.5207875378623972	0.5053396797922977	0.02670169817867355	0.007975036520051059	0.011284057644638692	0.026778143118417537	0.02672982719252137	0.00669775818287124	0.002871807306747922	0.003800741719326709	0.005622516540889447	0.0057319286672238385
phecode_513.4	801	Hyperventilation	respiratory	16	7399	7415	0.00215778826702629	0.4591756756756757	0.6033378378378379	0.5657787162162162	0.5512905405405405	0.5413581081081081	0.022333921274394496	0.08390091671703134	0.03508398653866603	0.03923950940698187	0.039074173194636797	0.004969747413421012	0.04224524855114636	0.006124440444341563	0.006845258818218039	0.006481473651086255
phecode_218	802	Benign neoplasm of uterus	neoplasms	7	3241	3248	0.0021551724137931	0.5161397285626157	0.4316933991363356	0.3837831585441086	0.512661937075879	0.5547501542257866	0.008191545379557673	0.006344814013698994	0.006332573291162395	0.008805005451984298	0.1734204781103411	0.003141254470749644	0.002633775040534163	0.002538436193608342	0.003374088199097459	0.05308066484684619
phecode_218.1	803	Uterine leiomyoma	neoplasms	7	3241	3248	0.0021551724137931	0.5161397285626157	0.4316933991363356	0.3837831585441086	0.5071098087600246	0.5428593460826651	0.008191545379557673	0.006344814013698994	0.006332573291162395	0.008000159619673932	0.13698902947975602	0.003141254470749644	0.002633775040534163	0.002538436193608342	0.003240569478987608	0.04077209603531832
phecode_379	804	Other disorders of eye	sense organs	16	7430	7446	0.0021488047273704	0.46914872139973085	0.5591083445491252	0.6226951547779274	0.4865006729475101	0.5057940780619112	0.01505493083412183	0.04630009782079609	0.04527492130841213	0.011840198971407801	0.00925787394291774	0.003798144841882152	0.011318399055433772	0.008746214512630662	0.002955657445988024	0.002940867100419313
phecode_712	805	Infective connective tissue disorders	musculoskeletal	15	7100	7115	0.00210822206605762	0.5413538732394366	0.556644366197183	0.589193661971831	0.5107816901408451	0.5358485915492958	0.026292168755055155	0.011508458245581867	0.05016015329116619	0.014277525331161936	0.03646809706992719	0.005115237114608601	0.003502211321362909	0.012209323375077219	0.00341904954778851	0.005851641713011919
phecode_696.42	806	Psoriatic arthropathy	dermatologic	15	7166	7181	0.00208884556468458	0.9005529584147363	0.7787730253977114	0.8170021629919062	0.7198227742115545	0.8113801283840357	0.738021978021978	0.5638969217916586	0.5893067716597128	0.03892043881916191	0.22549798319959613	0.6211589757530355	0.3633677879308547	0.4384658217117932	0.008634352915880644	0.1109744499813228
phecode_053.1	807	Herpes zoster with nervous system complications	infectious diseases	14	6816	6830	0.00204978038067349	0.5889880952380953	0.7599765258215962	0.7737990442655935	0.6142437961099932	0.6859448356807512	0.18262830749576198	0.12893641929292907	0.24521549769833523	0.024582398896108523	0.0665476751931093	0.08721330075117595	0.04045381643353952	0.10414038064268112	0.00542187012651397	0.022769497708682935
phecode_442.4	808	Arterial dissection	circulatory system	13	6351	6364	0.00204274041483343	0.5789402662828356	0.517852644836272	0.5927874235336452	0.7177536883771141	0.7405181720043181	0.01508287007966562	0.017007256854441002	0.010145406032734141	0.02394668511141364	0.10863790270379631	0.003956216320788571	0.003818228717368728	0.0034828852887801597	0.006986451853596533	0.027721664089223882
phecode_594.3	809	Calculus of ureter	genitourinary	15	7344	7359	0.00203832042397064	0.4888088916122004	0.5295938861655773	0.4808874591503268	0.6214903322440087	0.592885348583878	0.027773245941292147	0.03167224728732704	0.02654767802931905	0.02320615202666147	0.024290831121841345	0.004527290431877906	0.005037378416102653	0.00454480443517414	0.00525380011104024	0.004983159999936207
phecode_513.8	810	Disorders of diaphragm	respiratory	15	7399	7414	0.0020231993525762	0.5060557432432432	0.49914695945945947	0.5194442567567568	0.5769391891891892	0.5820709459459459	0.010003621954634471	0.01217478764635621	0.013984162534297382	0.02568446290443859	0.03323568875319793	0.002931001983329302	0.003004324773903291	0.0036323143399142168	0.005559259259084993	0.00625229268187598
phecode_579.2	811	Splenomegaly	digestive	14	6929	6943	0.00201641941523836	0.5492352092352092	0.668639455782313	0.6093856936714079	0.6811420325706039	0.7009977324263038	0.018950266578758056	0.040413518464946195	0.04071564969142308	0.06479970880438592	0.03096575753347364	0.004125842278771432	0.008209490378832611	0.008104937593179666	0.020821927073056332	0.007851436849182337
phecode_759	812	Other and unspecified congenital anomalies	congenital anomalies	15	7424	7439	0.00201640005377066	0.8284583782327586	0.8082923626077586	0.792694302262931	0.5377693965517241	0.6234779094827586	0.6019172494172494	0.224653091819672	0.5054520917678812	0.012743492811000397	0.05789977751634337	0.46966971490446235	0.09263981289995625	0.30169614710215853	0.0032889095465699313	0.015419479153364307
phecode_271	813	Disorders of carbohydrate transport and metabolism	endocrine/metabolic	15	7457	7472	0.00200749464668094	0.5866116921426656	0.6928399034593725	0.6797164119066774	0.5058661839635291	0.5425851434700992	0.09432134663256207	0.07558817531307188	0.0750636685580427	0.011669800852971795	0.07188664558818812	0.039094554423701786	0.015750528148140076	0.019984834799771128	0.003144850603680976	0.016094786686178607
phecode_657	814	Infections specific to the perinatal period	pregnancy complications	15	7458	7473	0.00200722601364913	0.9890888978278359	0.9420421024403326	0.9837104451595602	0.9535448511665325	0.9578154330919818	0.4279467049977886	0.4156498156679645	0.4369400534106416	0.35829540029771034	0.4104222317811247	0.34104305061470436	0.2791724349928885	0.30262750764578955	0.24814580779149623	0.2429080583930388
phecode_573.7	815	Abnormal results of function study of liver	digestive	13	6521	6534	0.0019895928986838002	0.5710605861479826	0.4701471941122355	0.4769220659745039	0.5495947781136373	0.5759276295614842	0.018828536365370747	0.02260890127689012	0.018848939624969654	0.023511514713102963	0.03208713688511293	0.0044248552262837314	0.003903879038234762	0.003635599336005019	0.004497137107022668	0.006073362337220879
phecode_555.21	816	Ulcerative colitis (chronic)	digestive	13	6585	6598	0.00197029402849348	0.6928528046505574	0.6147585788035226	0.6786863910459415	0.7310615591514468	0.7216953711335734	0.06940192574394642	0.04722487040857396	0.07065792897001145	0.03328873867402716	0.030991664790725855	0.025066303558591508	0.014121456441348167	0.015341435039071786	0.00875181461816925	0.006774989971637089
phecode_597	817	Other disorders of urethra and urinary tract	genitourinary	14	7251	7265	0.00192704748795595	0.3955893940587818	0.6288019068631313	0.523209360964463	0.5273658498148294	0.5598179812465527	0.007155865389534319	0.10878041741456376	0.041130858918564064	0.014949822629078565	0.07659426305531031	0.002055812209726044	0.02491904774471592	0.017774318399428456	0.003334848969038671	0.032417724240794574
phecode_721.2	818	Spondylosis with myelopathy	musculoskeletal	14	7274	7288	0.00192096597145993	0.40170470167720645	0.6171844927137751	0.4587964963274284	0.6002081778545898	0.6057425664794375	0.013310674919989041	0.01213282266805218	0.03678590980247642	0.014699611559844202	0.056337777603647006	0.00256278372439771	0.003650276705773827	0.010129867144749418	0.003948260584129662	0.013506705762071195
phecode_323	819	Encephalitis	neurological	14	7380	7394	0.00189342710305653	0.6166957026713125	0.5820480061943477	0.5607220286488579	0.622787456445993	0.6874564459930314	0.03328170762902966	0.05500415841143287	0.05582043199900323	0.07561262568191371	0.0832804623971672	0.005964677760588075	0.009522778399553077	0.011500414981174939	0.015558318905924497	0.023266722384302767
phecode_444.2	820	Embolism and thrombosis of abdominal aorta	circulatory system	12	6352	6364	0.00188560653676932	0.578571053736356	0.5957808564231738	0.5922229219143577	0.5565123845507977	0.5717831654072209	0.010569013234817345	0.01811588217001183	0.01097837369423636	0.01204444884502195	0.017970609300443897	0.003032561106580414	0.004652728145906455	0.0035636424320060157	0.003426680237313216	0.004088467845735848
phecode_442.2	821	Aneurysm of iliac artery	circulatory system	12	6352	6364	0.00188560653676932	0.8465837531486147	0.8327639588581024	0.8568246221662469	0.8437604953820319	0.8899874055415617	0.2668903873903874	0.2942697825050766	0.2694257158632501	0.08678960274238362	0.31993090243090244	0.1501269361290172	0.1558124932454782	0.10625869198708103	0.022929909966291108	0.1849681531665495
phecode_145	822	Cancer of mouth	neoplasms	14	7411	7425	0.00188552188552188	0.8459737105851515	0.8502062292807031	0.8072276617068845	0.6471551923521702	0.7662169454937938	0.7254079254079254	0.6311688311688312	0.5832217782217782	0.07087237001886453	0.37108269295453955	0.6215327783921787	0.5101891767705508	0.45492007272341123	0.013650042022724126	0.24382784781464661
phecode_350.1	823	Abnormal involuntary movements	neurological	14	7418	7432	0.0018837459634015	0.35905711974733273	0.5140603936370989	0.4507433655586796	0.566879790471055	0.5867349689943381	0.004380105856954868	0.009289489408389888	0.008316355836961067	0.00995147294886419	0.03242082255094456	0.001637659909838626	0.002602910369257576	0.002327373620511127	0.003193380464957485	0.008505575078077032
phecode_528.1	824	Stomatitis and mucositis	digestive	14	7442	7456	0.00187768240343347	0.8221503436096287	0.8566591162129996	0.8382481667754444	0.940284869658694	0.9507889584213153	0.08084447436493744	0.12567582762526489	0.1057666533779759	0.20614801864801865	0.2095181758096497	0.02207851161036539	0.044246853898923286	0.033203658063622854	0.0873661142133045	0.09778643426555242
phecode_386	825	Vertiginous syndromes and other disorders of vestibular system	sense organs	14	7450	7464	0.00187566988210075	0.6843700862895494	0.7514496644295302	0.6736951102588686	0.4980939597315436	0.5708187919463087	0.2831500141004207	0.2532994985936162	0.3085911920896441	0.0075030965603673245	0.08803221110492832	0.13842637955824466	0.10569557536340857	0.11695525024484958	0.002345707581144085	0.033459796025633544
phecode_514.2	826	Solitary pulmonary nodule	respiratory	14	7455	7469	0.00187441424554826	0.4088557633353771	0.6332828786020845	0.6213845033721643	0.6638986817903126	0.6714247394236664	0.047858198442191656	0.04869825307696075	0.036219690404349976	0.021881816001202092	0.0417421164396875	0.011573738506360329	0.009379586234190503	0.006444052590069554	0.005020522964404697	0.008065003868557661
phecode_698	827	Pruritus and related conditions	dermatologic	14	7457	7471	0.00187391246151786	0.41711297552005516	0.6656323028004444	0.6254951538137379	0.6181358464544305	0.64148948396736	0.014691664061914144	0.08204970923860412	0.03414613219894202	0.016917471576530937	0.028390796799006895	0.002979826577182291	0.018640526356308362	0.007361665074824713	0.004106091200987544	0.005519144504310717
phecode_701	828	Other hypertrophic and atrophic conditions of skin	dermatologic	14	7459	7473	0.00187341094607252	0.7101225584067408	0.5340099578705477	0.7189678284182305	0.5188203753351206	0.5098314821907315	0.07381053957171248	0.02914945444365599	0.054612563103124095	0.007820209656695089	0.007179060518966264	0.016965645657961447	0.00548985438927868	0.011903188055867863	0.002539844658261804	0.002531274595299437
phecode_961	829	Poisoning by other anti-infectives	injuries & poisonings	12	6561	6573	0.0018256503879507	0.5775017779132379	0.5963349588540079	0.5827110637000914	0.5187696840394189	0.48418165193538554	0.08826414880253605	0.07541607562001484	0.027439984045978305	0.013545029771664196	0.00851107254952447	0.01617133076215038	0.019029316881426044	0.005464511914226962	0.003642299033952733	0.002753411489930823
phecode_599.1	830	Urinary obstruction	genitourinary	13	7132	7145	0.00181945416375087	0.5317803060652191	0.6202888390353337	0.6405276019549715	0.6455772774617419	0.6989263680794808	0.051733141323405014	0.020317846176508392	0.033377092771648326	0.03178115437897993	0.0662918346357442	0.008928465042861893	0.004499266825095159	0.007802638104166244	0.006410753877315083	0.014327783198811856
phecode_070.4	831	Chronic hepatitis	infectious diseases	12	6820	6832	0.00175644028103044	0.8027272727272727	0.8588782991202346	0.7867057673509286	0.6766471163245357	0.7492717497556207	0.5507692307692308	0.4637414406005238	0.6137229437229437	0.04189536084252251	0.2875848476944034	0.33990656596399604	0.2943714238780558	0.5120009921274667	0.012372425770874268	0.18689961387198856
phecode_771.1	832	Swelling of limb	symptoms	13	7426	7439	0.00174754671326791	0.4206802354661229	0.5360797968527568	0.47669577930822205	0.5630218152437382	0.57204416913547	0.008103293190842619	0.008639183239997648	0.012402401206446458	0.015447108463525757	0.011256660660323528	0.00242683730898477	0.002559354687681827	0.002974035332968915	0.004011265582236728	0.003317477527007453
phecode_368.4	833	Visual field defects	sense organs	13	7438	7451	0.0017447322507046	0.6581569546345023	0.587018399723428	0.6466292782237929	0.6946990358391272	0.7009295893673414	0.01788824030773621	0.020449279173063682	0.018724222828207182	0.10838705156604314	0.14447859375301572	0.004296874636962198	0.004421339751045694	0.004517860814298492	0.029067987267669054	0.050619411753694506
phecode_521	834	Diseases of hard tissues of teeth	digestive	13	7440	7453	0.00174426405474305	0.5659965437788018	0.5647945468509985	0.5291071428571429	0.4442012288786482	0.5032910906298003	0.014806348976900585	0.009096105262496684	0.032880399032548135	0.006250690552525356	0.009672868390918743	0.003606764485552617	0.002923962217768767	0.006053222827532637	0.002012615379717088	0.002485506485190887
phecode_446.4	835	Wegener's granulomatosis	circulatory system	11	6353	6364	0.00172847265870521	0.7689880390305319	0.7442031266393873	0.7941244360507816	0.6830395551358724	0.8160686181932642	0.7260606060606061	0.4322812971342383	0.5021950271950272	0.031225495432959355	0.27935553470583885	0.5775823799361559	0.24863417214745565	0.33302711882622876	0.007335502314020903	0.16726603893601205
phecode_290.13	836	Senile dementia	mental disorders	11	6628	6639	0.00165687603554752	0.6989916515791591	0.7515137799235566	0.7288875477771073	0.8504475960571314	0.8970277610138805	0.22172001911132344	0.32366522366522366	0.23547533805306556	0.1606179767974826	0.2621060823234736	0.11027716194168143	0.196554806101687	0.123313665976636	0.07283855534963563	0.13207271133951629
phecode_597.1	837	Urethral stricture (not specified as infectious)	genitourinary	12	7252	7264	0.00165198237885462	0.50079518293804	0.6178341606913036	0.6297458172458172	0.5464193785622358	0.5504090825519397	0.023550686704070834	0.10385674457785836	0.03411524718811969	0.00708871944013438	0.031935457029138484	0.004880709928449025	0.04144549682218149	0.006277057359795379	0.002495709624504228	0.01109897997934591
phecode_519.9	838	Symptoms involving respiratory system and other chest symptoms	respiratory	12	7257	7269	0.00165084605860503	0.42908055479011664	0.5641062735372463	0.48607054284926976	0.6022503903738404	0.5915725176816387	0.022470694681146455	0.020031974834635872	0.014034169432797521	0.016036237832529516	0.014662213247993218	0.0037937485091697727	0.00396419942183729	0.003016345066905619	0.004059657363310761	0.003771258148421634
phecode_656.6	839	Perinatal disorders of digestive system	pregnancy complications	12	7287	7299	0.00164406083025071	0.9998399195023784	0.9995243322356384	0.999833058909623	0.9987467983900475	0.9994923161361141	0.9398190045248869	0.7826373626373626	0.9246503496503496	0.6526420217209691	0.7857675657675658	0.8889057239057239	0.7328667628667628	0.8883597883597883	0.48984806315688667	0.7488533226033226
phecode_300.3	840	Obsessive-compulsive disorders	mental disorders	10	6110	6120	0.00163398692810457	0.6984222585924713	0.8129689034369885	0.8220229132569558	0.7652373158756137	0.779037643207856	0.29072594072594077	0.26252384252384253	0.13067408991330873	0.1094555577203241	0.20249655106797965	0.15300017739464866	0.12788763419495244	0.05954722020507299	0.02788938438126137	0.09376278053195457
phecode_513.31	841	Apnea	respiratory	12	7398	7410	0.00161943319838056	0.5602212309633234	0.5201969000630801	0.5192371812201496	0.6389249346670272	0.5975128413084617	0.010718506454911425	0.007254863022412794	0.032777026848431534	0.030109939019698467	0.02601104175045834	0.002864485628538657	0.0026781747035417632	0.0058146607540817755	0.006200206047556986	0.005164154006437269
phecode_521.1	842	Dental caries	digestive	12	7440	7452	0.00161030595813204	0.6251321684587814	0.514540770609319	0.5585707885304659	0.4491442652329749	0.484005376344086	0.02160342364753105	0.006211015501427149	0.04568656643111922	0.007511108551322657	0.013448041767641234	0.004473825489945338	0.002059925275580575	0.008024193996303346	0.002022688578047473	0.00276894876970609
phecode_752	843	Nervous system congenital anomalies	congenital anomalies	12	7458	7470	0.00160642570281124	0.8860150174309466	0.8133257352283901	0.7930231518727094	0.7283230535442925	0.8404532046124966	0.5602020202020201	0.41364552355856704	0.36338170236196554	0.09878714986791878	0.20994642473365877	0.41962575728953877	0.22727072542805002	0.22862013794486935	0.02119719227304938	0.1255772806888663
phecode_446.9	844	Arteritis NOS	circulatory system	10	6354	6364	0.0015713387806411	0.41892351274787537	0.7244318539502677	0.5944255587031791	0.646263770853006	0.7625936418004406	0.11392095085414057	0.03656483519402305	0.05564459977592903	0.010724045559642972	0.11143379664916744	0.045335670610606005	0.01025924188865592	0.01548480218116932	0.003443452050017237	0.04490810744724394
phecode_274.21	845	Chondrocalcinosis	endocrine/metabolic	11	7018	7029	0.00156494522691705	0.7245582787118837	0.679725942813717	0.7024009689370191	0.5963854849434786	0.7195829771064881	0.14852689398143942	0.07754506293524578	0.11902050586653008	0.01807093841868482	0.22937626785452872	0.03572027572110819	0.01672650176445789	0.03794124632634412	0.004166322790066941	0.10792932599076663
phecode_274.2	846	Crystal arthropathies	endocrine/metabolic	11	7018	7029	0.00156494522691705	0.7245582787118837	0.679725942813717	0.7024009689370191	0.6554621449605775	0.7603780754250974	0.14852689398143942	0.07754506293524578	0.11902050586653008	0.021955176693926645	0.2488402784954509	0.03572027572110819	0.01672650176445789	0.03794124632634412	0.005044197563158758	0.12276123956520724
phecode_242.1	847	Graves' disease	endocrine/metabolic	10	6395	6405	0.00156128024980484	0.6062507817385866	0.5016103814884303	0.6120325203252033	0.6147342088805504	0.5737148217636022	0.1044395235154827	0.06966097036262213	0.1044823025824939	0.01038510217044495	0.024237407094546966	0.024255352011024484	0.02949400698797253	0.02335234012867826	0.003507328393652155	0.005237834650149354
phecode_855	848	Complication of nervous system device, implant, and graft	injuries & poisonings	10	6588	6598	0.00151561079114883	0.7504037644201579	0.7218579234972677	0.778093503339405	0.6754037644201579	0.7270188221007894	0.2527655677655678	0.2601487401487402	0.23970929070929073	0.047810396565022006	0.1418446956966355	0.11505662079339946	0.0862531099278878	0.11338504987255461	0.025372534001689446	0.07184194844283023
phecode_803.2	849	Fracture of radius and ulna	injuries & poisonings	11	7270	7281	0.0015107814860596	0.3014144887666208	0.5354607977991747	0.5091242549289317	0.4505960568546538	0.4552957359009629	0.003715035186113032	0.01310859620332893	0.019546443747049846	0.004538183450167593	0.007083737000145445	0.001380555862654484	0.002904017177708159	0.003634105706787161	0.001784444394701604	0.002063955529329218
phecode_626	850	Disorders of menstruation and other abnormal bleeding from female genital tract	genitourinary	5	3311	3316	0.00150784077201447	0.4288747987117552	0.43014291465378424	0.4123490338164251	0.6411634460547504	0.6346819645732689	0.00716915031483477	0.004149847471652496	0.008166000790378219	0.02997678002817207	0.015587018071641753	0.0024895680566399377	0.001900243175457709	0.002809862179132749	0.008839371553460817	0.005315425291819681
phecode_656.9	851	Neonatal bradycardia or tachycardia	pregnancy complications	11	7285	7296	0.00150767543859649	0.9949972550096075	0.9994304144935493	0.9960403513587702	0.963024979412572	0.9917879037423369	0.6618831168831169	0.7417392411510058	0.7115189712248535	0.5450555876871667	0.657199539366722	0.5973467305649653	0.7515420227920228	0.6632838667417034	0.30378904827541114	0.4609626708336474
phecode_291.1	852	Transient mental disorders due to conditions classified elsewhere	mental disorders	10	6623	6633	0.00150761344791195	0.6109510869565218	0.6853411835748792	0.5978683574879228	0.6027053140096619	0.6786171497584541	0.016170645264838256	0.05273889050333948	0.025210736890936572	0.028088665999201876	0.029752348921744297	0.004110137086754901	0.01146659771145519	0.005574451160206843	0.006834343033937818	0.007695597348169393
phecode_656.7	853	Conditions involving the integument and temperature regulation of fetus and newborn	pregnancy complications	11	7287	7298	0.00150726226363387	0.9957418587632637	0.9993962678375411	0.9983374496889864	0.959819795096963	0.8739983534577387	0.7079422770212244	0.7552097902097902	0.6995465061254534	0.3978467481576918	0.5023001018589254	0.5533050074549541	0.7488640526140525	0.6334970409539376	0.21710178898471175	0.31854783271194037
phecode_334.2	854	Anterior horn cell disease	neurological	9	5968	5977	0.00150577212648485	0.8362332439678284	0.783357908847185	0.8380630026809651	0.655455764075067	0.7522654155495978	0.46512660937144984	0.40712778373126235	0.3048278374764025	0.010692840683874485	0.278390781100216	0.3818981015702997	0.29215208902420703	0.22820306760218798	0.003564146683522419	0.15782364898721365
phecode_750.21	855	Congenital anomalies of intestine	congenital anomalies	11	7407	7418	0.00148287948234025	0.8926745860331174	0.8437252519798416	0.8856461483081354	0.9149388048956084	0.9166756659467243	0.5903546266467614	0.5933200133200133	0.6038095238095238	0.28706462306462305	0.5761111111111111	0.39241076727065066	0.46587405185267783	0.5057468775737708	0.19474856924831535	0.44804799256873984
phecode_764	856	Sciatica	symptoms	11	7451	7462	0.00147413562047708	0.4671318661656826	0.6431808015745214	0.5173309178743961	0.6734702093397745	0.7184558955090357	0.023039161026863503	0.017423452051648827	0.011880953383136413	0.04605918473500339	0.145661209445964	0.004083992999761506	0.004127516595173711	0.0026728485388904442	0.010453237955432643	0.05682433499729368
phecode_305.2	857	Eating disorder	mental disorders	9	6110	6119	0.00147082856675927	0.8191980360065466	0.7804157119476268	0.808873977086743	0.8862585924713584	0.9378396072013093	0.507353140686474	0.44801587301587303	0.37863471429338197	0.05902564985370257	0.23477842582002684	0.36272168960496537	0.29062772978409324	0.2723281872540716	0.019203767043898083	0.10252512400219153
phecode_751.12	858	Congenital anomalies of male genital organs	congenital anomalies	6	4112	4118	0.00145701796988829	0.9855706874189365	0.9952334630350195	0.9693174448767834	0.9786154345006485	0.9950226977950714	0.4106766917293233	0.43952380952380954	0.4264761904761905	0.1609717833230419	0.5347619047619048	0.3168969294436932	0.32918545682302797	0.3308329306145048	0.0701404968526941	0.41296850834350834
phecode_473.4	859	Voice disturbance	respiratory	10	7128	7138	0.0014009526478005	0.4651907968574635	0.5729040404040404	0.5066694725028058	0.5392760942760942	0.595381593714927	0.004670554537128649	0.012792069058857805	0.007310937221361691	0.008047398224382486	0.007798592416814802	0.001682612969892929	0.002924997614637641	0.002229494830498306	0.002648969190764011	0.002768386482326492
phecode_575.7	860	Other disorders of gallbladder	digestive	10	7149	7159	0.00139684313451599	0.7540979020979021	0.5713314685314685	0.7487328671328671	0.8196083916083916	0.8456111888111888	0.1265644832431429	0.006598312460960775	0.10774440624671405	0.06801775845861746	0.1514497030483748	0.03313828687325827	0.002138392097397295	0.041767162397684576	0.015311387818154722	0.053335111849466474
phecode_715	861	Other inflammatory spondylopathies	musculoskeletal	10	7236	7246	0.00138007176373171	0.9836677722498618	0.8930624654505251	0.9629574350469873	0.559110005527916	0.7036871199557767	0.6436794606359824	0.23073188356603766	0.5973876123876124	0.009504614664532013	0.1406854256613265	0.5476133776314431	0.11702188749755842	0.49034476720447084	0.002766230603146819	0.061849418293816905
phecode_803.3	862	Fracture of clavicle or scapula	injuries & poisonings	10	7271	7281	0.00137343771459964	0.5598019801980197	0.6703960396039604	0.7122634763476348	0.6445984598459846	0.6797029702970298	0.04508624996302204	0.022417288148657604	0.07553603741003631	0.02053227239717033	0.060147858072860855	0.00808168541195842	0.004655171170228453	0.0190464687544407	0.005210530784409975	0.011584400299392731
phecode_722.6	863	Degeneration of intervertebral disc	musculoskeletal	10	7275	7285	0.00137268359643102	0.6170973062122045	0.5131335898845519	0.5176690489279824	0.40706432105552504	0.455937328202309	0.04247864548804774	0.006404113894720404	0.02717448095165657	0.00405227998877511	0.00409808785776427	0.023935935436461386	0.001852124882791119	0.0071712160859654815	0.001428471594821404	0.001572677611882883
phecode_656.1	864	Isoimmunization of fetus or newborn	pregnancy complications	10	7285	7295	0.00137080191912268	0.9933269283557508	0.9995278616524842	0.9963519077683228	0.988745539390612	0.9995937414219049	0.665952380952381	0.7748681873681874	0.7719191919191919	0.4967031171442936	0.7822261072261072	0.5806160626654523	0.8002807192807193	0.7504331052544362	0.2974220427118341	0.7936976911976912
phecode_971	865	Poisoning by drugs primarily affecting the autonomic nervous system	injuries & poisonings	9	6557	6566	0.00137069753274444	0.31338517840805125	0.5064379383958524	0.4180969807868253	0.4267764562366575	0.40604452577005185	0.00424592790555765	0.006213891389979793	0.005955360458503887	0.006195384863831332	0.007704248021590865	0.001417357462538804	0.001936741184531438	0.001890590139357825	0.001896143339737187	0.002072331652379705
phecode_733.8	866	Malunion and nonunion of fracture	musculoskeletal	10	7286	7296	0.00137061403508771	0.5594262970079604	0.5854872357946748	0.6072824595113917	0.6566401317595388	0.6708811419160033	0.020742341971907097	0.049383189083868975	0.023937550731729568	0.023494204920808455	0.037086164590084375	0.004728857581502228	0.008845249378194515	0.005016591514763337	0.005731608408865138	0.00789725243185059
phecode_751.22	867	Other specified congenital anomalies of kidney	congenital anomalies	10	7407	7417	0.00134825401105568	0.8404886609071275	0.8035016198704104	0.811684665226782	0.7116036717062635	0.8426673866090713	0.3071170496170496	0.18273971239488482	0.3449471606824548	0.010433311992557811	0.18610673518654922	0.18282524349706183	0.07784766234341085	0.16867903023282776	0.003590120321282811	0.0799457520481171
phecode_145.2	868	Cancer of tongue	neoplasms	10	7411	7421	0.00134752728742757	0.9066648677819752	0.9153939557474366	0.840739341608203	0.6663140852671344	0.8206745817593092	0.8242424242424242	0.7129349889876205	0.5102089215132694	0.07398622467715411	0.42700972862263187	0.7167738739281181	0.5979374464383137	0.4408051882519909	0.0289726980880188	0.32193923558006954
phecode_377	869	Disorders of optic nerve and visual pathways	sense organs	10	7433	7443	0.00134354426978368	0.6079795534032822	0.604180790960452	0.5347080979284369	0.55166532149583	0.5991444713478612	0.16209436450632558	0.1506636087580547	0.17673359805469308	0.01296808396941321	0.15642359532298145	0.07397771327876085	0.04188353319044892	0.08538834412014722	0.003167600905779275	0.08340595913376062
phecode_386.9	870	Dizziness and giddiness (Light-headedness and vertigo)	sense organs	10	7450	7460	0.00134048257372654	0.5942711409395973	0.5843973154362416	0.5030657718120806	0.6571167785234899	0.7299006711409396	0.0192572440360674	0.050405061031556266	0.01001076948105596	0.009281347148075792	0.03705591541188768	0.004245797283254993	0.012522389347186564	0.0025124082772896112	0.00294460745203404	0.008243887509025018
phecode_277	871	Other disorders of metabolism	endocrine/metabolic	10	7450	7460	0.00134048257372654	0.5481825503355705	0.6244268456375839	0.5356	0.6634953020134228	0.7246120805369127	0.00802466222125112	0.00910489078019895	0.009291430635553656	0.11001043528148526	0.06167080319986636	0.002340274453490657	0.002922233998896412	0.002564599555112786	0.026099309203811153	0.01611030764700191
phecode_540	872	Appendiceal conditions	digestive	10	7462	7472	0.00133832976445396	0.43328062181720717	0.47257571696596085	0.3930554811042616	0.6701045296167247	0.6630179576521039	0.012357521036857352	0.006552116347526782	0.012067493729997509	0.01147779251204519	0.010456316360434275	0.002621621951749899	0.001898220440770333	0.0024971097154885737	0.003417249655713217	0.003220964711909511
phecode_110.13	873	Dermatophytosis of the body	infectious diseases	9	7113	7122	0.0012636899747262	0.5424121450660669	0.5496373348327241	0.5391847062131009	0.6609671071127354	0.6475906662918189	0.007439882858288581	0.005987599368833857	0.008626353915805716	0.0171301526803772	0.07099257355907182	0.002500061284985595	0.002000826997769739	0.002630971401468899	0.004318303515031281	0.014435178699623631
phecode_681.2	874	Cellulitis and abscess of face/neck	dermatologic	9	7162	7171	0.00125505508297308	0.4534934375872661	0.5975006981290143	0.559656520524993	0.7797207483943033	0.7942753420832169	0.037067283801756154	0.010279447480077685	0.025563412224505592	0.030892434560181314	0.08469227868292463	0.005912456749711796	0.002706890612281979	0.004681610649837275	0.008264271669723416	0.028575967215185495
phecode_454.1	875	Varicose veins of lower extremity	circulatory system	8	6384	6392	0.00125156445556946	0.5190476190476191	0.5541431704260651	0.6687969924812031	0.6308818922305763	0.6679981203007519	0.014090418669740857	0.012625894863953433	0.04768628587491514	0.019901404743135793	0.13425519978747563	0.00345973126465734	0.002935380385021903	0.011184647620420003	0.004832475507244677	0.06408470710504219
phecode_709.2	876	Sicca syndrome	dermatologic	9	7246	7255	0.00124052377670572	0.8641291747170853	0.8848826939000828	0.9153160364338946	0.685581010212531	0.8102346121998345	0.6396320346320347	0.5971428571428572	0.5292673992673993	0.047004912478931654	0.1513765753218086	0.5403047666727204	0.4951165735711993	0.44092996430608805	0.00917177882985626	0.04711755579170325
phecode_801	877	Fracture of ankle and foot	injuries & poisonings	9	7268	7277	0.00123677339563006	0.48571271326362137	0.6240148596587782	0.5246064942212438	0.6325206384149697	0.6329829389102917	0.006945986756480969	0.014789256153478267	0.0191525550459436	0.013255153201141316	0.006090755765539899	0.002077009118098557	0.003839253413981609	0.003634095673164814	0.003438689399108314	0.002361630819204315
phecode_656.4	878	Hemorrhage of fetus or newborn	pregnancy complications	9	7284	7293	0.00123406005758946	0.9855216913783635	0.9855244371224602	0.957440966501922	0.9677924217462932	0.9790884129599121	0.47985523764161536	0.568495975988236	0.5212044817927171	0.45482098311045677	0.5689843489843489	0.3177987078566468	0.3800789505480694	0.39041669125170203	0.2673347141239173	0.41311475688762156
phecode_172.11	879	Melanomas of skin	neoplasms	9	7291	7300	0.00123287671232876	0.9145035655512891	0.909223806911684	0.9054607789358201	0.6496982995063083	0.6956884256719693	0.5780752580752581	0.5164324564324565	0.6133838383838384	0.07818916026181456	0.2736554484941582	0.3416039837156217	0.3729611989584944	0.5107249736631938	0.01954210224172008	0.14345344309332456
phecode_871	880	Open wounds of extremities	injuries & poisonings	9	7365	7374	0.00122050447518307	0.47429541134944336	0.5959842519685039	0.5774260114037469	0.5666141732283465	0.5517078468639696	0.005104678362267043	0.026831941578838347	0.02629150115937244	0.052866727938800415	0.10474371575295427	0.001710626947657029	0.005043889806899179	0.00510799374274611	0.010337398362671828	0.02204248678798594
phecode_870.5	881	Open wound of lip and mouth	injuries & poisonings	9	7369	7378	0.00121984277582	0.47616010854816826	0.47653731343283584	0.6190909090909091	0.5263554952510177	0.5281356852103121	0.019303547520119244	0.004347769311498861	0.01958469803572827	0.04746412386726806	0.039998434178781524	0.003608357957131101	0.001606512620404122	0.004611210230382381	0.00829111602814048	0.007241459469371513
phecode_958.2	882	Traumatic and surgical subcutaneous emphysema	injuries & poisonings	9	7390	7399	0.00121638059197188	0.5120297699594046	0.5369255751014885	0.5195967523680649	0.6402110960757781	0.6087848443843031	0.020475918560252014	0.006324745716763827	0.008008629520043244	0.00927566087600122	0.00995324091900908	0.004575450740207658	0.001904532526995265	0.002261647560067469	0.003015426009985226	0.002962257600500497
phecode_227.1	883	Benign neoplasm of adrenal gland	neoplasms	9	7393	7402	0.0012158875979465	0.5609169596970517	0.6216094130375981	0.5064024885041927	0.6568190424668651	0.6755044630781715	0.038400740560844776	0.08564211492853555	0.02267142862035968	0.054052540888995346	0.08948955388396908	0.00661627729113081	0.01907835071440841	0.003987825612558217	0.025137454227559565	0.03678133238770029
phecode_687.4	884	Disturbance of skin sensation	dermatologic	9	7428	7437	0.00121016538926986	0.41949649973074854	0.48605815831987076	0.4750080775444265	0.588147549811524	0.5738449111470113	0.007363913776122809	0.003636901392724013	0.004822383489199867	0.008630312860547055	0.01151311663725977	0.001876277594148007	0.0014951136849647329	0.001741378776579371	0.002472979749574626	0.002748989525834653
phecode_512.8	885	Cough	respiratory	9	7430	7439	0.0012098400322624	0.5565921938088829	0.5483014804845222	0.6207725437415882	0.6295020188425303	0.6093297442799461	0.013424185611269302	0.0063745172885325925	0.008205484541936458	0.009352592038490927	0.012511114201060183	0.003062104432192742	0.002026231577128415	0.00266488939911424	0.003007451162043157	0.003360873937221916
phecode_464	886	Acute sinusitis	respiratory	9	7435	7444	0.00120902740462117	0.6456670252824099	0.5104115115653577	0.5479558902635826	0.49743948359332973	0.5504895104895104	0.008187655708484762	0.004724277736932936	0.037515563183696234	0.004597144132502064	0.016813484638046838	0.002793233720021568	0.001780241943072763	0.00683337249090802	0.001754935322880018	0.003638582693096752
phecode_523	887	Gingival and periodontal diseases	digestive	9	7438	7447	0.00120854035181952	0.4375719279376177	0.5247136326969615	0.5229013175584835	0.42943802097337996	0.4252218338262974	0.005443569775147398	0.01494259908597441	0.011793990119406215	0.00532693896744018	0.010928982716887173	0.001832152854234286	0.00292609704331815	0.002811784981400918	0.001694571716321308	0.002338156536710726
phecode_523.3	888	Periodontitis (acute or chronic)	digestive	9	7438	7447	0.00120854035181952	0.4375719279376177	0.5247136326969615	0.5229013175584835	0.44356547458994355	0.432831406292014	0.005443569775147398	0.01494259908597441	0.011793990119406215	0.007477094578482123	0.006812890327834063	0.001832152854234286	0.00292609704331815	0.002811784981400918	0.001875434932751095	0.001769299554226098
phecode_523.31	889	Acute periodontitis	digestive	9	7438	7447	0.00120854035181952	0.4375719279376177	0.5247136326969615	0.5229013175584835	0.4427104060231245	0.43842430760957246	0.005443569775147398	0.01494259908597441	0.011793990119406215	0.005106231449206648	0.0058462393747687556	0.001832152854234286	0.00292609704331815	0.002811784981400918	0.001672746742887444	0.001778138578676852
phecode_627	890	Menopausal and postmenopausal disorders	genitourinary	4	3310	3314	0.0012070006035003	0.4132628398791541	0.6216616314199396	0.47110271903323264	0.5555891238670695	0.5345317220543807	0.010208759003786858	0.01066205224763159	0.012579894957267362	0.027303105895938623	0.012556967889848001	0.00325813218056844	0.003510388965388129	0.003963778966042326	0.008724663748995396	0.004348455748100776
phecode_748	891	Anomalies of respiratory system, congenital	congenital anomalies	9	7457	7466	0.0012054647736405	0.8427326360954679	0.7840654330919817	0.7821560740144811	0.8272351836953606	0.763952802359882	0.05023114119440432	0.1287877163984671	0.044724376009042235	0.07259659619632054	0.15306457410474628	0.012959742894810488	0.03389202336845267	0.013472733869406088	0.018229448855299	0.04615921039996497
phecode_761	892	Cervicalgia	symptoms	9	7464	7473	0.00120433560818948	0.4808199356913183	0.5894051446945338	0.5603510182207931	0.632416934619507	0.607556270096463	0.011682193362141324	0.01926003182011413	0.034379747321715906	0.00719099173665061	0.009884018154048586	0.002449147855196644	0.003790554171809052	0.006501574276223578	0.002742927286236747	0.002900672157443445
phecode_170	893	Cancer of bone and connective tissue	neoplasms	9	7465	7474	0.0012041744715012	0.8495687114920976	0.861457272970801	0.8575837128315028	0.8070720600053577	0.8987195285293329	0.554032634032634	0.19163329627651918	0.544536297036297	0.05602878752166443	0.2933355657493589	0.32240759266114793	0.08892705922277043	0.33811681066014576	0.01870008213147695	0.1716472349098364
phecode_250.15	894	Diabetes type 1 with peripheral circulatory disorders	endocrine/metabolic	6	4982	4988	0.0012028869286287	0.9420246219724341	0.9542753914090727	0.8974106784423925	0.9012846246487355	0.9222400642312324	0.3679383116883117	0.5806493506493506	0.4665873015873016	0.10510053554361684	0.06593253886244466	0.24173612116815	0.46165171431661123	0.3231425873433327	0.053595268912756504	0.0232160823852319
phecode_396	895	Abnormal heart sounds	circulatory system	7	6211	6218	0.00112576391122547	0.7446192852543464	0.5119245009658725	0.6637677076625885	0.6243158403090792	0.7019317450096587	0.055528638331684935	0.14335565954063065	0.04678402101417551	0.034944763159067756	0.05635611052714481	0.011873449120032268	0.0569566268743912	0.009809397538447952	0.007248044163984296	0.012566771203798217
phecode_476	896	Allergic rhinitis	respiratory	8	7128	7136	0.00112107623318385	0.37084736251402917	0.49359217171717173	0.4460998877665544	0.6796226150392817	0.7031144781144781	0.003939378239191738	0.004489666259710017	0.004666252661482787	0.017821827416483062	0.016050132324389135	0.001393333292615131	0.0014336632063397469	0.001474671078570659	0.004431873955635037	0.004873997838339273
phecode_599.5	897	Frequency of urination and polyuria	genitourinary	8	7132	7140	0.0011204481792717	0.5458321648906338	0.5392736960179473	0.4112556085249579	0.6175757150869321	0.6295148625911385	0.004375188285492556	0.025871094499788045	0.004808096011013835	0.05145678825577507	0.10608275648523838	0.00168598576063146	0.0050682507338593264	0.001495943473195284	0.028143476269496957	0.0454064723461529
phecode_681.1	898	Cellulitis and abscess of fingers/toes	dermatologic	8	7164	7172	0.0011154489682097	0.5906092964824121	0.43561906756002233	0.5360238693467336	0.6502303182579564	0.6323422668900056	0.012302658607403788	0.002667321116165947	0.006469996584264427	0.05450499186680333	0.009152817705613402	0.002953277949863071	0.001171406706922809	0.00195627833562467	0.013206452180167472	0.003199477944677979
phecode_800.3	899	Fracture of tibia and fibula	injuries & poisonings	8	7271	7279	0.0010990520675917	0.38479785478547857	0.5258766501650165	0.49630775577557756	0.5846190869086909	0.6392670517051705	0.003688011949581261	0.00388942931746648	0.011961412735725844	0.038448657861586306	0.058321597643579436	0.001234216381349634	0.001554169348070957	0.002628077094324164	0.007452696625729245	0.01273682497183935
phecode_800.2	900	Fracture of unspecified part of femur	injuries & poisonings	8	7271	7279	0.0010990520675917	0.4049573707370737	0.5007838283828383	0.5061640539053905	0.44896864686468646	0.503534103410341	0.0040525901671674015	0.006463824710830124	0.009020329566166269	0.026746867102685364	0.04121542926054132	0.0013717812328530891	0.00173783515190774	0.00218046752428745	0.004586295965928146	0.008353629003935449
phecode_816	901	Cerebral laceration and contusion	injuries & poisonings	8	7285	7293	0.00109694227341286	0.5059909415317047	0.6288670052154818	0.5446472687345595	0.7857466373867692	0.7328026351907768	0.03953071582356728	0.01097786768837468	0.11597161534867294	0.07830241810721461	0.20358409933881633	0.007685653899788708	0.003044849833817965	0.047351197729156184	0.023439458325481867	0.08206608631757573
phecode_727	902	Other disorders of synovium, tendon, and bursa	musculoskeletal	8	7386	7394	0.00108195834460373	0.5079914703493095	0.5471533983211481	0.5575616030327647	0.6413755754129434	0.6526401299756296	0.014095896675026285	0.010640445035070636	0.013399956541975728	0.015751925767060835	0.02187414352288779	0.002955014403402659	0.002308380060556957	0.003560618896891802	0.003950809674254099	0.004798746522653562
phecode_149.5	903	Hx of malignant neoplasm of oral cavity and pharynx	neoplasms	8	7413	7421	0.00107802182994205	0.7109320205017534	0.875165227947127	0.7095832209333693	0.5578297814944699	0.6656056110062045	0.46634920634920635	0.6152813852813852	0.2933996683250415	0.06145425388513772	0.14697642518939993	0.3146739404908576	0.4571902166583114	0.1425040499350237	0.029263999274652824	0.08227100024830825
phecode_378	904	Strabismus and other disorders of binocular eye movements	sense organs	8	7425	7433	0.00107628144759854	0.6170616751952599	0.667492593590089	0.6676036897387557	0.7757406409911123	0.8742391597091301	0.01309297238504577	0.03592863460534364	0.024466135369780234	0.06120385118153881	0.3087666695720387	0.00347673697502844	0.009039718760665191	0.006022461876682532	0.015486565490860112	0.1663511749992521
phecode_371	905	Inflammation of the eye	sense organs	8	7425	7433	0.00107628144759854	0.4607998922704013	0.48212698626447614	0.41143617021276596	0.470684082951791	0.45804605440344737	0.004399845654773783	0.002457336827072959	0.00599049587697101	0.004197744658104767	0.012002224723927564	0.001476316503725909	0.001142120065507743	0.001602743585647061	0.001432365345218034	0.002604632624499821
phecode_540.1	906	Appendicitis	digestive	8	7462	7470	0.00107095046854083	0.3938488340927365	0.523535915304208	0.4775596354864648	0.6000134012329135	0.5961136424551059	0.003448882709235338	0.009808200925171479	0.00930416870719125	0.02366537769262587	0.007130898885329458	0.001233219180927251	0.002179484198206767	0.002182337787312814	0.004908799144084391	0.002266906559784142
phecode_348.4	907	Cerebral cysts	neurological	6	5968	5974	0.00100435219283562	0.660802055406613	0.6083277479892761	0.602708891867739	0.6682417336907953	0.6650469168900804	0.023733499429365444	0.03698816851955468	0.03817576071041713	0.02072058358500656	0.02415153957284528	0.005977219739282092	0.008878229037455792	0.00964661663205503	0.005533648713239695	0.005956453284437025
phecode_535.2	908	Atrophic gastritis	digestive	7	7066	7073	9.8967906121871e-4	0.5821752052080384	0.5383809793376734	0.5509128219643362	0.588005943956977	0.6026677045004246	0.011460607375338746	0.00516416527797624	0.007512647230737807	0.009430345332980256	0.04047975453837967	0.002856832815426316	0.001661604540511088	0.00217232295272103	0.002680888791532667	0.008470944840890053
phecode_802	909	Fracture of pelvis	injuries & poisonings	7	7267	7274	9.623315919714e-4	0.5566799669785361	0.5695755365987892	0.5554760594386351	0.6028481012658228	0.6239749587231701	0.010270123965000778	0.041145684221166205	0.009421244365807591	0.008367312569527961	0.1457102972580232	0.002644553074485443	0.0114108695980003	0.002460271122317709	0.002562766708100992	0.04593842121993362
phecode_801.1	910	Fracture of foot	injuries & poisonings	7	7270	7277	9.6193486326783e-4	0.4686176066024759	0.5672077028885832	0.5252991746905089	0.6389683631361761	0.6210591471801925	0.004918569363954812	0.023983148518454973	0.0467760480585893	0.00870144027837341	0.005076924734820235	0.001617954035192607	0.005072507013905878	0.009076040675497393	0.002907695949727383	0.001950544233876603
phecode_804	911	Fracture of hand or wrist	injuries & poisonings	7	7273	7280	9.6153846153846e-4	0.5345408303546879	0.49621597470442674	0.5123693978553753	0.5017184492713775	0.38571624965631013	0.004924952048384067	0.005446268694412822	0.005738332517897789	0.003348555191294773	0.003496207449609524	0.001755140132799394	0.001561830812437221	0.001747385761210148	0.001355449187435748	0.001203833257754591
phecode_722.7	912	Intervertebral disc disorder with myelopathy	musculoskeletal	7	7274	7281	9.6140640021975e-4	0.5928924938135826	0.6299972504811658	0.6203739345614517	0.6874965631014572	0.6737695903216937	0.05345407636640271	0.01758075917686519	0.0450321288001721	0.009469355634294975	0.010382671154045335	0.013190479946394837	0.003902247026085701	0.010244920126685549	0.002925305879173006	0.002971794275865764
phecode_747.2	913	Congenital anomalies of peripheral vascular system	congenital anomalies	7	7342	7349	9.5251054565246e-4	0.7336590847180605	0.7125953418687005	0.7908505856714791	0.8598542631435576	0.8497071642604195	0.05380052305941512	0.05653293704313811	0.062470708801993236	0.08110355687803897	0.22402079900243915	0.01605615317706111	0.012474181492438268	0.014131784594987241	0.02452158967438428	0.13933020491890222
phecode_751.1	914	Congenital anomalies of genital organs	congenital anomalies	7	7409	7416	9.4390507011866e-4	0.9812112010796221	0.969895411605938	0.9742914979757085	0.9731511470985156	0.9946153846153846	0.4451668701668702	0.3466433239962652	0.3011344835162855	0.2540305231203615	0.5418803418803418	0.35204191785137157	0.22145984694656198	0.17844872024300956	0.17050466382256754	0.4692196534862671
phecode_446.5	915	Giant cell arteritis	circulatory system	6	6354	6360	9.4339622641509e-4	0.5520669394607072	0.6205434896653026	0.5509495331025076	0.4139649564578743	0.527415801070192	0.007103232662923771	0.028907022805602985	0.015427752808618677	0.004959428450591784	0.017723159461751372	0.002783038400695284	0.0061726650511017035	0.003952764153937086	0.001492008198154226	0.004159242665341486
phecode_372	916	Disorders of conjunctiva	sense organs	7	7423	7430	9.4212651413189e-4	0.3685883620689655	0.5104155441810344	0.49907058189655173	0.5170123922413793	0.5158068426724138	0.0046531106045621376	0.014147552766524319	0.005258591982076348	0.02233863358537677	0.017746333493197042	0.001388157913605033	0.003201428282227304	0.001658253072518123	0.004844623757940525	0.003858770370709847
phecode_374	917	Other disorders of eyelids	sense organs	7	7424	7431	9.4199973085721e-4	0.58388671875	0.6097790948275863	0.47577114762931033	0.7086813038793104	0.7306505926724137	0.004626961992062043	0.076764845113793	0.004089438289997012	0.01344297230825369	0.06490365983584455	0.001792345160329173	0.01706106826567613	0.001515477428278112	0.00388328095156278	0.017681458897814792
phecode_756	918	Other congenital musculoskeletal anomalies	congenital anomalies	7	7460	7467	9.3745814918976e-4	0.8156166219839142	0.7790683646112601	0.8501910187667561	0.5092694369973191	0.6234383378016086	0.4392146687424321	0.32956349206349206	0.5767833800186741	0.004007772528724441	0.012349082833851364	0.3525966176256341	0.16313982496805257	0.420324917032196	0.001536407825547517	0.003620207940574494
phecode_293.1	919	Swelling, mass, or lump in head and neck [Space-occupying lesion, intracranial NOS]	mental disorders	7	7463	7470	9.3708165997322e-4	0.4951500535905681	0.5334907556270096	0.4892349946409432	0.7126138799571275	0.6659967845659164	0.0038736956406889398	0.005242148115067475	0.00523966750314703	0.07200261456074669	0.020506676335966666	0.001451756056730225	0.001689354866903724	0.001751356315401452	0.016436539332369906	0.005222752321431919
phecode_381	920	Otitis media and Eustachian tube disorders	sense organs	7	7466	7473	9.3670547303626e-4	0.5859496383605679	0.4383572193945888	0.33473077953388697	0.6020961693008304	0.580297347977498	0.004635581892775013	0.002473398244021621	0.004176540718923518	0.013619673202804144	0.010530953578149531	0.001805613538959971	0.001113066824785109	0.001233447403035857	0.0030643710973700593	0.002648936304363977
phecode_292.3	921	Memory loss	mental disorders	6	6627	6633	9.0456806874717e-4	0.5244618788976061	0.5729279822973244	0.47907865620599477	0.5829309997988332	0.6324381412190706	0.003465908346117196	0.0066410851308235895	0.01773821831652833	0.005543404733834449	0.015899401143414097	0.0014416272858338989	0.0020087051726176168	0.0042395594076641945	0.001936079402693379	0.004614399904290791
phecode_368.2	922	Diplopia and disorders of binocular vision	sense organs	6	7438	7444	8.0601826974744e-4	0.633915927220579	0.5784933225777539	0.5875504167787039	0.7619969525858206	0.8245496101102446	0.004311613931067747	0.006808730866336509	0.012773568466029998	0.031536046943169325	0.0940251339402207	0.001718042324378861	0.0019166226476420901	0.003317440923671047	0.010805599739664017	0.030035779634541317
phecode_749	923	Congenital anomalies of face and neck	congenital anomalies	6	7460	7466	8.03643182427e-4	0.8855406613047364	0.83390527256479	0.720201072386059	0.7344057193923146	0.7955942806076854	0.5519444444444445	0.5552380952380952	0.1927103830715755	0.19318542568542568	0.2845670995670996	0.42847884851770085	0.4486311523282891	0.09499999414934178	0.06729134747144808	0.1425588026861747
phecode_830	924	Dislocation	injuries & poisonings	6	7460	7466	8.03643182427e-4	0.45015638963360144	0.6196067917783735	0.5038025022341376	0.8217426273458446	0.8316532618409294	0.003268458279052378	0.0239545408287369	0.005038943050549579	0.041046804472016474	0.01924244327098154	0.0011921789441753329	0.005763982724402539	0.001710077217547463	0.010714712540529985	0.006184341087865292
phecode_416	925	Cardiomegaly	circulatory system	5	6770	6775	7.380073800738e-4	0.4934367306745445	0.4296602658788774	0.5145150172328902	0.6576267848350567	0.7015361890694239	0.003372090484474528	0.00176938956060159	0.003046888558612121	0.009327686284750588	0.019151236989387917	0.001294235944982701	8.8547815820543e-4	0.001231545173201785	0.002904875274124709	0.005320836658697794
phecode_204.11	926	Lymphoid leukemia, acute	neoplasms	5	7033	7038	7.104290991759e-4	0.9998625722680315	0.9995355890436926	0.9893991090891858	0.9832243389252203	0.987669415221306	0.855	0.77095238095238094	0.6780952380952381	0.7080952380952381	0.3368869966511476	0.8738888888888888	0.7427483164983164	0.6001574565198001	0.5776606803632393	0.2726647764301316
phecode_352.1	927	Trigeminal nerve disorders [CN5]	neurological	5	7359	7364	6.7897881586094e-4	0.7076313405797101	0.8422282608695653	0.8312771739130435	0.566286231884058	0.7416304347826087	0.25901025761194063	0.20975033825033826	0.32333333333333336	0.0044556300418172445	0.06510168847430622	0.1277870903032781	0.09563886284768222	0.16910869474308643	0.00157535405377661	0.037839572016832884
phecode_323.8	928	Encephalitis, non-infectious	neurological	5	7382	7387	6.7686476242046e-4	0.46808904542581053	0.6227851530750473	0.6412444685270478	0.6189831120744153	0.7141334778289533	0.057287401368158845	0.02188362399863579	0.042376349543514664	0.12214835232761208	0.1522663014915506	0.015158064859436242	0.005055063825333787	0.013765930123149977	0.03310165103091374	0.07109299937958993
phecode_751.3	929	Obstructive genitourinary defect	congenital anomalies	5	7409	7414	6.7439978419206e-4	0.8523211875843454	0.8412280701754385	0.8830904183535763	0.8695726495726496	0.8835537561853352	0.09768087819732114	0.39492063492063495	0.275068887039362	0.3675714285714286	0.2693497142127279	0.03332967724809921	0.21142347765501504	0.14987682587651624	0.21048524070783176	0.14655998209269921
phecode_750.1	930	Upper gastrointestinal congenital anomalies	congenital anomalies	5	7409	7414	6.7439978419206e-4	0.6615114709851552	0.4767341430499325	0.46696806117858747	0.4290328385065227	0.4286459739091318	0.005974805440961509	0.002140725793835226	0.002835191819661937	0.05255366581438825	0.06977002370994674	0.002156630411824552	8.97270154762759e-4	0.001106482557188567	0.011357039670442359	0.016576731778393448
phecode_350.3	931	Lack of coordination	neurological	5	7421	7426	6.7330999192028e-4	0.5012754872900386	0.6007859516751999	0.6343573160873079	0.6401598850264978	0.6980688044552231	0.005958686774842762	0.005396400621290282	0.010909947966875024	0.005138960543789337	0.011926924756046783	0.001738462166643949	0.001663881430257828	0.003324244508654958	0.001955348955821409	0.003301289249109888
phecode_378.5	932	Paralytic strabismus	sense organs	5	7426	7431	6.7285695061229e-4	0.5414983391686866	0.6898285303887243	0.595075859592423	0.8400035909866236	0.9395906275249124	0.06349868456541619	0.07212424965831574	0.07276533106529619	0.06581745786799197	0.24757203531683075	0.017146308860013136	0.018573404519918478	0.017999505247934373	0.01685167055731149	0.1369621521590192
phecode_840	933	Sprains and strains	injuries & poisonings	5	7466	7471	6.6925445054209e-4	0.43306991695687114	0.5048397178319493	0.7731538530225913	0.6121350120546477	0.6779444593267256	0.030846964170073675	0.004770003910857328	0.0182428666386139	0.011610201761697539	0.006944322110676188	0.00866564121116738	0.001348145418826122	0.005393352489438992	0.002962878044979843	0.0024939946477737047
phecode_212	934	Benign neoplasm of respiratory and intrathoracic organs	neoplasms	5	7470	7475	6.6889632107023e-4	0.3834136546184739	0.5840919232485497	0.5149486836233824	0.483685854529228	0.5242838018741633	0.002205709568529281	0.019023443774279378	0.003984215535969612	0.002732227944741295	0.009169067158897867	8.6876631194717e-4	0.0044096258142133265	0.001404617000855741	0.001156051752688289	0.00237953413889728
phecode_965.3	935	Salicylates causing adverse effects in therapeutic use	injuries & poisonings	4	6564	6568	6.0901339829476e-4	0.3753808653260207	0.4557815356489945	0.4324116392443632	0.598933577087142	0.6962675198049969	0.005069868416855353	0.001867757680295719	0.002492587389138326	0.004093355261054839	0.07705175163372306	0.001627809393529945	7.731152575629009e-4	0.001006407127076888	0.0016442657109899	0.02782430994154228
phecode_949.1	936	Diaper or napkin rash	injuries & poisonings	4	7301	7305	5.4757015742642e-4	0.9929265954533005	0.9937208983840045	0.9978909887702	0.9789920569706929	0.9855655984661736	0.32705350205350203	0.1450348904432425	0.31837096237096235	0.16808029162839938	0.14838586851744748	0.1746646426830543	0.07190639200761229	0.1770827300718605	0.07007402263696226	0.07016885984212834
phecode_870.6	937	Open wound of neck	injuries & poisonings	4	7370	7374	5.424464334147e-4	0.4073880597014925	0.45478290366350066	0.3312483039348711	0.5810176390773406	0.586010854816825	0.008563525736253784	0.001320701806862898	0.004400130573584992	0.01055192838053802	0.015317897214320517	0.002503052494374837	6.01829302055383e-4	0.001383190384042766	0.003252095743160751	0.004526889539220753
phecode_525	938	Other diseases of the teeth and supporting structures	digestive	4	7440	7444	5.3734551316496e-4	0.3628427419354839	0.5534811827956989	0.5136491935483871	0.5793145161290323	0.6231989247311828	0.02038685035916303	0.05018992285909579	0.002965970477059745	0.005086298336766044	0.023073110890885797	0.0056933906165172726	0.015839075932634717	0.001098871100445722	0.001699339410968551	0.006888842595404162
phecode_522.5	939	Periapical abscess	digestive	4	7440	7444	5.3734551316496e-4	0.6857997311827957	0.5223387096774194	0.6623454301075269	0.696747311827957	0.7451881720430108	0.010930229757110103	0.004400660436278027	0.0039060593869683097	0.04161911338279559	0.07837723318533128	0.00349045211185675	0.0013821639846568739	0.0015422508473779241	0.01531392476296427	0.02806688523069579
phecode_522	940	Diseases of pulp and periapical tissues	digestive	4	7440	7444	5.3734551316496e-4	0.6857997311827957	0.5223387096774194	0.6623454301075269	0.6963037634408602	0.7350403225806451	0.010930229757110103	0.004400660436278027	0.0039060593869683097	0.055597274759742604	0.029068211060227344	0.00349045211185675	0.0013821639846568739	0.0015422508473779241	0.027121791173828944	0.0093628958493599
phecode_514	941	Abnormal findings examination of lungs	respiratory	4	7454	7458	5.3633681952266e-4	0.454266165817011	0.5211295948484036	0.34282935336731957	0.497383954923531	0.4802656291923799	0.008040333373423136	0.002822464585066161	0.002058997501544343	0.002973805205396563	0.004052842944572434	0.002400174100776019	0.00113949936338622	7.78374848282476e-4	0.001101134968162055	0.001351782364358439
phecode_752.2	942	Other specified congenital anomalies of nervous system	congenital anomalies	4	7458	7462	5.3604931653712e-4	0.8396688120139448	0.6784727809064092	0.7755162241887905	0.7893805309734514	0.9146688120139448	0.01852860073915548	0.09050805228715203	0.05691959356667539	0.07737666792040343	0.2380259076810801	0.00622488524055566	0.03291502293564058	0.017281896514150536	0.024791506340660796	0.12447406912210314
